# Supplementary material for: Comparative genomics analysis of Stenotrophomonas maltophilia strains from a community
Source: Front Cell Infect Microbiol. 2023 Nov 28;13:1266295. doi: 10.3389/fcimb.2023.1266295 (PMC10715271; doi:10.3389/fcimb.2023.1266295)
Supplement: Supplementary file 2 [file Table_1.xlsx]

## Sheet: ANI result（2.4K）
GCA_000020665.1_ASM2066v1_genomic.fna	SMYN41.fna	91.8915	3918	4573
GCA_000020665.1_ASM2066v1_genomic.fna	SMYN45.fna	91.7502	3934	4573
GCA_000020665.1_ASM2066v1_genomic.fna	SMYN44.fna	91.7163	3870	4573
GCA_000020665.1_ASM2066v1_genomic.fna	SMYN42.fna	91.0856	3746	4573
GCA_000020665.1_ASM2066v1_genomic.fna	SMYN43.fna	91.0596	3752	4573
GCA_000072485.1_ASM7248v1_genomic.fna	SMYN45.fna	98.6931	4310	4851
GCA_000072485.1_ASM7248v1_genomic.fna	SMYN44.fna	98.398	4311	4851
GCA_000072485.1_ASM7248v1_genomic.fna	SMYN42.fna	92.0941	3908	4851
GCA_000072485.1_ASM7248v1_genomic.fna	SMYN43.fna	92.0513	3927	4851
GCA_000072485.1_ASM7248v1_genomic.fna	SMYN41.fna	92.0186	3988	4851
GCA_000223885.1_ASM22388v1_genomic.fna	SMYN41.fna	97.0988	4168	4544
GCA_000223885.1_ASM22388v1_genomic.fna	SMYN42.fna	93.3263	3895	4544
GCA_000223885.1_ASM22388v1_genomic.fna	SMYN43.fna	93.3037	3910	4544
GCA_000223885.1_ASM22388v1_genomic.fna	SMYN44.fna	92.3899	3836	4544
GCA_000223885.1_ASM22388v1_genomic.fna	SMYN45.fna	92.3395	3899	4544
GCA_000237025.2_ASM23702v2_genomic.fna	SMYN44.fna	93.0777	3509	4586
GCA_000237025.2_ASM23702v2_genomic.fna	SMYN45.fna	93.0466	3573	4586
GCA_000237025.2_ASM23702v2_genomic.fna	SMYN43.fna	91.9271	3443	4586
GCA_000237025.2_ASM23702v2_genomic.fna	SMYN42.fna	91.921	3438	4586
GCA_000237025.2_ASM23702v2_genomic.fna	SMYN41.fna	91.921	3472	4586
GCA_000284595.1_ASM28459v1_genomic.fna	SMYN41.fna	94.4519	4212	4769
GCA_000284595.1_ASM28459v1_genomic.fna	SMYN43.fna	93.4147	4007	4769
GCA_000284595.1_ASM28459v1_genomic.fna	SMYN42.fna	93.365	3999	4769
GCA_000284595.1_ASM28459v1_genomic.fna	SMYN44.fna	92.4782	3915	4769
GCA_000284595.1_ASM28459v1_genomic.fna	SMYN45.fna	92.4525	3928	4769
GCA_000287935.1_Sten_malt_Ab55555_V1_genomic.fna	SMYN45.fna	98.3269	4271	4916
GCA_000287935.1_Sten_malt_Ab55555_V1_genomic.fna	SMYN44.fna	98.2589	4239	4916
GCA_000287935.1_Sten_malt_Ab55555_V1_genomic.fna	SMYN41.fna	92.1477	4021	4916
GCA_000287935.1_Sten_malt_Ab55555_V1_genomic.fna	SMYN43.fna	91.9484	3886	4916
GCA_000287935.1_Sten_malt_Ab55555_V1_genomic.fna	SMYN42.fna	91.9224	3877	4916
GCA_000295735.2_ASM29573v2_genomic.fna	SMYN44.fna	84.1219	2531	3612
GCA_000295735.2_ASM29573v2_genomic.fna	SMYN45.fna	84.0913	2535	3612
GCA_000295735.2_ASM29573v2_genomic.fna	SMYN41.fna	84.0057	2576	3612
GCA_000295735.2_ASM29573v2_genomic.fna	SMYN42.fna	83.9928	2498	3612
GCA_000295735.2_ASM29573v2_genomic.fna	SMYN43.fna	83.9638	2505	3612
GCA_000308335.1_ASM30833v1_genomic.fna	SMYN44.fna	84.433	2907	4355
GCA_000308335.1_ASM30833v1_genomic.fna	SMYN41.fna	84.3428	2953	4355
GCA_000308335.1_ASM30833v1_genomic.fna	SMYN43.fna	84.2845	2799	4355
GCA_000308335.1_ASM30833v1_genomic.fna	SMYN42.fna	84.2638	2815	4355
GCA_000308335.1_ASM30833v1_genomic.fna	SMYN45.fna	84.185	2898	4355
GCA_000344215.1_EPM1_1.0_genomic.fna	SMYN44.fna	98.3044	4251	4787
GCA_000344215.1_EPM1_1.0_genomic.fna	SMYN45.fna	98.2961	4258	4787
GCA_000344215.1_EPM1_1.0_genomic.fna	SMYN42.fna	92.0303	3885	4787
GCA_000344215.1_EPM1_1.0_genomic.fna	SMYN41.fna	91.97	3920	4787
GCA_000344215.1_EPM1_1.0_genomic.fna	SMYN43.fna	91.9637	3901	4787
GCA_000346445.1_ASM34644v1_genomic.fna	SMYN42.fna	98.2182	4047	4491
GCA_000346445.1_ASM34644v1_genomic.fna	SMYN43.fna	98.2068	4046	4491
GCA_000346445.1_ASM34644v1_genomic.fna	SMYN41.fna	93.0531	3842	4491
GCA_000346445.1_ASM34644v1_genomic.fna	SMYN45.fna	91.9491	3798	4491
GCA_000346445.1_ASM34644v1_genomic.fna	SMYN44.fna	91.9384	3738	4491
GCA_000355725.1_ASM35572v1_genomic.fna	SMYN41.fna	91.4782	3396	4156
GCA_000355725.1_ASM35572v1_genomic.fna	SMYN44.fna	91.3122	3338	4156
GCA_000355725.1_ASM35572v1_genomic.fna	SMYN45.fna	91.2141	3315	4156
GCA_000355725.1_ASM35572v1_genomic.fna	SMYN42.fna	90.5484	3210	4156
GCA_000355725.1_ASM35572v1_genomic.fna	SMYN43.fna	90.5159	3220	4156
GCA_000355745.1_ASM35574v1_genomic.fna	SMYN41.fna	91.4972	3183	3710
GCA_000355745.1_ASM35574v1_genomic.fna	SMYN44.fna	91.0286	3115	3710
GCA_000355745.1_ASM35574v1_genomic.fna	SMYN45.fna	91.0072	3133	3710
GCA_000355745.1_ASM35574v1_genomic.fna	SMYN42.fna	90.7479	3063	3710
GCA_000355745.1_ASM35574v1_genomic.fna	SMYN43.fna	90.7067	3077	3710
GCA_000455625.1_Stmalt0435_genomic.fna	SMYN44.fna	97.8338	4078	4602
GCA_000455625.1_Stmalt0435_genomic.fna	SMYN45.fna	97.7216	4041	4602
GCA_000455625.1_Stmalt0435_genomic.fna	SMYN41.fna	92.0462	3857	4602
GCA_000455625.1_Stmalt0435_genomic.fna	SMYN42.fna	92.019	3731	4602
GCA_000455625.1_Stmalt0435_genomic.fna	SMYN43.fna	92.0073	3720	4602
GCA_000455685.1_ASM45568v1_genomic.fna	SMYN44.fna	92.933	3790	4554
GCA_000455685.1_ASM45568v1_genomic.fna	SMYN42.fna	92.8842	3787	4554
GCA_000455685.1_ASM45568v1_genomic.fna	SMYN43.fna	92.8835	3773	4554
GCA_000455685.1_ASM45568v1_genomic.fna	SMYN45.fna	92.8797	3788	4554
GCA_000455685.1_ASM45568v1_genomic.fna	SMYN41.fna	91.7354	3742	4554
GCA_000499565.1_Stmalt0377_genomic.fna	SMYN44.fna	97.8675	4079	4562
GCA_000499565.1_Stmalt0377_genomic.fna	SMYN45.fna	97.791	4053	4562
GCA_000499565.1_Stmalt0377_genomic.fna	SMYN42.fna	92.0819	3735	4562
GCA_000499565.1_Stmalt0377_genomic.fna	SMYN41.fna	92.0093	3842	4562
GCA_000499565.1_Stmalt0377_genomic.fna	SMYN43.fna	91.9997	3755	4562
GCA_000543365.1_Assembly_for_Stenotrophomonas_maltophilia_5BA-I-2_genomic.fna	SMYN41.fna	88.7334	3678	4566
GCA_000543365.1_Assembly_for_Stenotrophomonas_maltophilia_5BA-I-2_genomic.fna	SMYN45.fna	88.6029	3614	4566
GCA_000543365.1_Assembly_for_Stenotrophomonas_maltophilia_5BA-I-2_genomic.fna	SMYN44.fna	88.5257	3580	4566
GCA_000543365.1_Assembly_for_Stenotrophomonas_maltophilia_5BA-I-2_genomic.fna	SMYN42.fna	88.4321	3600	4566
GCA_000543365.1_Assembly_for_Stenotrophomonas_maltophilia_5BA-I-2_genomic.fna	SMYN43.fna	88.3976	3639	4566
GCA_000597745.1_XMT-16JAN14_genomic.fna	SMYN45.fna	98.0471	4090	4723
GCA_000597745.1_XMT-16JAN14_genomic.fna	SMYN44.fna	97.9619	4106	4723
GCA_000597745.1_XMT-16JAN14_genomic.fna	SMYN42.fna	91.8513	3740	4723
GCA_000597745.1_XMT-16JAN14_genomic.fna	SMYN43.fna	91.8184	3724	4723
GCA_000597745.1_XMT-16JAN14_genomic.fna	SMYN41.fna	91.7503	3776	4723
GCA_000611735.2_ASM61173v2_genomic.fna	SMYN41.fna	94.2275	3992	4807
GCA_000611735.2_ASM61173v2_genomic.fna	SMYN42.fna	93.3027	3928	4807
GCA_000611735.2_ASM61173v2_genomic.fna	SMYN43.fna	93.2976	3934	4807
GCA_000611735.2_ASM61173v2_genomic.fna	SMYN44.fna	92.5273	3905	4807
GCA_000611735.2_ASM61173v2_genomic.fna	SMYN45.fna	92.4084	3896	4807
GCA_000742995.1_ASM74299v1_genomic.fna	SMYN45.fna	98.0767	4292	4989
GCA_000742995.1_ASM74299v1_genomic.fna	SMYN44.fna	98.0256	4302	4989
GCA_000742995.1_ASM74299v1_genomic.fna	SMYN42.fna	92.0089	3899	4989
GCA_000742995.1_ASM74299v1_genomic.fna	SMYN43.fna	91.9546	3913	4989
GCA_000742995.1_ASM74299v1_genomic.fna	SMYN41.fna	91.8787	3936	4989
GCA_000758465.1_ASM75846v1_genomic.fna	SMYN44.fna	92.8617	3860	4576
GCA_000758465.1_ASM75846v1_genomic.fna	SMYN45.fna	92.8353	3897	4576
GCA_000758465.1_ASM75846v1_genomic.fna	SMYN41.fna	92.8329	3875	4576
GCA_000758465.1_ASM75846v1_genomic.fna	SMYN42.fna	91.7477	3758	4576
GCA_000758465.1_ASM75846v1_genomic.fna	SMYN43.fna	91.6991	3753	4576
GCA_000788095.1_ASM78809v1_genomic.fna	SMYN44.fna	93.2507	3857	4574
GCA_000788095.1_ASM78809v1_genomic.fna	SMYN45.fna	93.2438	3902	4574
GCA_000788095.1_ASM78809v1_genomic.fna	SMYN42.fna	92.1874	3769	4574
GCA_000788095.1_ASM78809v1_genomic.fna	SMYN41.fna	92.1271	3831	4574
GCA_000788095.1_ASM78809v1_genomic.fna	SMYN43.fna	92.1172	3795	4574
GCA_000834105.1_ASM83410v1_genomic.fna	SMYN42.fna	84.1373	2742	3990
GCA_000834105.1_ASM83410v1_genomic.fna	SMYN43.fna	84.0784	2761	3990
GCA_000834105.1_ASM83410v1_genomic.fna	SMYN45.fna	84.0601	2770	3990
GCA_000834105.1_ASM83410v1_genomic.fna	SMYN41.fna	84.0464	2817	3990
GCA_000834105.1_ASM83410v1_genomic.fna	SMYN44.fna	84.0331	2747	3990
GCA_000877275.1_ASM87727v1_genomic.fna	SMYN44.fna	98.4803	4233	4625
GCA_000877275.1_ASM87727v1_genomic.fna	SMYN45.fna	98.3461	4249	4625
GCA_000877275.1_ASM87727v1_genomic.fna	SMYN41.fna	92.0368	3848	4625
GCA_000877275.1_ASM87727v1_genomic.fna	SMYN42.fna	92.0175	3862	4625
GCA_000877275.1_ASM87727v1_genomic.fna	SMYN43.fna	91.9951	3847	4625
GCA_000972335.1_ASM97233v1_genomic.fna	SMYN44.fna	84.5467	2921	4367
GCA_000972335.1_ASM97233v1_genomic.fna	SMYN41.fna	84.2501	2920	4367
GCA_000972335.1_ASM97233v1_genomic.fna	SMYN42.fna	84.2311	2848	4367
GCA_000972335.1_ASM97233v1_genomic.fna	SMYN43.fna	84.1952	2849	4367
GCA_000972335.1_ASM97233v1_genomic.fna	SMYN45.fna	84.1943	2931	4367
GCA_000973145.1_ASM97314v1_genomic.fna	SMYN44.fna	97.7616	3647	4133
GCA_000973145.1_ASM97314v1_genomic.fna	SMYN45.fna	97.7176	3639	4133
GCA_000973145.1_ASM97314v1_genomic.fna	SMYN41.fna	91.4403	3441	4133
GCA_000973145.1_ASM97314v1_genomic.fna	SMYN42.fna	91.4196	3350	4133
GCA_000973145.1_ASM97314v1_genomic.fna	SMYN43.fna	91.3219	3360	4133
GCA_000978875.1_ASM97887v1_genomic.fna	SMYN41.fna	94.409	4131	4802
GCA_000978875.1_ASM97887v1_genomic.fna	SMYN42.fna	93.3818	3920	4802
GCA_000978875.1_ASM97887v1_genomic.fna	SMYN43.fna	93.3581	3930	4802
GCA_000978875.1_ASM97887v1_genomic.fna	SMYN45.fna	92.4108	3853	4802
GCA_000978875.1_ASM97887v1_genomic.fna	SMYN44.fna	92.3659	3835	4802
GCA_001020915.1_ASM102091v1_genomic.fna	SMYN41.fna	94.319	3182	3387
GCA_001020915.1_ASM102091v1_genomic.fna	SMYN42.fna	93.4617	3149	3387
GCA_001020915.1_ASM102091v1_genomic.fna	SMYN43.fna	93.4179	3157	3387
GCA_001020915.1_ASM102091v1_genomic.fna	SMYN44.fna	92.4847	3068	3387
GCA_001020915.1_ASM102091v1_genomic.fna	SMYN45.fna	92.4425	3113	3387
GCA_001051925.1_Steno1_genomic.fna	SMYN41.fna	97.634	3930	4380
GCA_001051925.1_Steno1_genomic.fna	SMYN42.fna	92.9427	3564	4380
GCA_001051925.1_Steno1_genomic.fna	SMYN43.fna	92.872	3580	4380
GCA_001051925.1_Steno1_genomic.fna	SMYN44.fna	91.9538	3554	4380
GCA_001051925.1_Steno1_genomic.fna	SMYN45.fna	91.8637	3557	4380
GCA_001068535.1_ASM106853v1_genomic.fna	SMYN45.fna	98.5839	4200	4793
GCA_001068535.1_ASM106853v1_genomic.fna	SMYN44.fna	98.3432	4172	4793
GCA_001068535.1_ASM106853v1_genomic.fna	SMYN41.fna	91.9751	3917	4793
GCA_001068535.1_ASM106853v1_genomic.fna	SMYN42.fna	91.9605	3830	4793
GCA_001068535.1_ASM106853v1_genomic.fna	SMYN43.fna	91.9595	3833	4793
GCA_001068765.1_ASM106876v1_genomic.fna	SMYN43.fna	96.2522	3936	4339
GCA_001068765.1_ASM106876v1_genomic.fna	SMYN42.fna	96.2491	3942	4339
GCA_001068765.1_ASM106876v1_genomic.fna	SMYN41.fna	93.0475	3814	4339
GCA_001068765.1_ASM106876v1_genomic.fna	SMYN45.fna	92.2845	3798	4339
GCA_001068765.1_ASM106876v1_genomic.fna	SMYN44.fna	92.2085	3741	4339
GCA_001068915.1_ASM106891v1_genomic.fna	SMYN44.fna	98.0046	4167	4788
GCA_001068915.1_ASM106891v1_genomic.fna	SMYN45.fna	97.9961	4108	4788
GCA_001068915.1_ASM106891v1_genomic.fna	SMYN43.fna	92.0054	3790	4788
GCA_001068915.1_ASM106891v1_genomic.fna	SMYN42.fna	92.0051	3799	4788
GCA_001068915.1_ASM106891v1_genomic.fna	SMYN41.fna	91.976	3850	4788
GCA_001068965.1_ASM106896v1_genomic.fna	SMYN41.fna	88.4767	3503	4267
GCA_001068965.1_ASM106896v1_genomic.fna	SMYN45.fna	88.3914	3458	4267
GCA_001068965.1_ASM106896v1_genomic.fna	SMYN44.fna	88.3495	3437	4267
GCA_001068965.1_ASM106896v1_genomic.fna	SMYN42.fna	88.3056	3431	4267
GCA_001068965.1_ASM106896v1_genomic.fna	SMYN43.fna	88.2635	3434	4267
GCA_001069005.1_ASM106900v1_genomic.fna	SMYN44.fna	97.9216	4077	4535
GCA_001069005.1_ASM106900v1_genomic.fna	SMYN45.fna	97.853	4040	4535
GCA_001069005.1_ASM106900v1_genomic.fna	SMYN41.fna	92.0849	3747	4535
GCA_001069005.1_ASM106900v1_genomic.fna	SMYN42.fna	92.0226	3703	4535
GCA_001069005.1_ASM106900v1_genomic.fna	SMYN43.fna	91.9827	3702	4535
GCA_001069105.1_ASM106910v1_genomic.fna	SMYN45.fna	98.6146	4101	4625
GCA_001069105.1_ASM106910v1_genomic.fna	SMYN44.fna	98.3072	4082	4625
GCA_001069105.1_ASM106910v1_genomic.fna	SMYN42.fna	91.941	3739	4625
GCA_001069105.1_ASM106910v1_genomic.fna	SMYN41.fna	91.9314	3833	4625
GCA_001069105.1_ASM106910v1_genomic.fna	SMYN43.fna	91.8662	3752	4625
GCA_001069235.1_ASM106923v1_genomic.fna	SMYN41.fna	94.2347	3978	4600
GCA_001069235.1_ASM106923v1_genomic.fna	SMYN43.fna	93.3111	3814	4600
GCA_001069235.1_ASM106923v1_genomic.fna	SMYN42.fna	93.2633	3808	4600
GCA_001069235.1_ASM106923v1_genomic.fna	SMYN44.fna	92.4748	3769	4600
GCA_001069235.1_ASM106923v1_genomic.fna	SMYN45.fna	92.447	3758	4600
GCA_001069295.1_ASM106929v1_genomic.fna	SMYN45.fna	97.703	4092	4747
GCA_001069295.1_ASM106929v1_genomic.fna	SMYN44.fna	97.636	4112	4747
GCA_001069295.1_ASM106929v1_genomic.fna	SMYN41.fna	92.2205	3912	4747
GCA_001069295.1_ASM106929v1_genomic.fna	SMYN42.fna	91.9389	3754	4747
GCA_001069295.1_ASM106929v1_genomic.fna	SMYN43.fna	91.9153	3769	4747
GCA_001069345.1_ASM106934v1_genomic.fna	SMYN42.fna	96.2604	3859	4197
GCA_001069345.1_ASM106934v1_genomic.fna	SMYN43.fna	96.2205	3866	4197
GCA_001069345.1_ASM106934v1_genomic.fna	SMYN41.fna	93.0191	3754	4197
GCA_001069345.1_ASM106934v1_genomic.fna	SMYN45.fna	92.242	3713	4197
GCA_001069345.1_ASM106934v1_genomic.fna	SMYN44.fna	92.1805	3682	4197
GCA_001069405.1_ASM106940v1_genomic.fna	SMYN42.fna	96.2878	3881	4257
GCA_001069405.1_ASM106940v1_genomic.fna	SMYN43.fna	96.2711	3887	4257
GCA_001069405.1_ASM106940v1_genomic.fna	SMYN41.fna	93.0428	3770	4257
GCA_001069405.1_ASM106940v1_genomic.fna	SMYN45.fna	92.2652	3756	4257
GCA_001069405.1_ASM106940v1_genomic.fna	SMYN44.fna	92.185	3708	4257
GCA_001069435.1_ASM106943v1_genomic.fna	SMYN43.fna	96.2661	3868	4219
GCA_001069435.1_ASM106943v1_genomic.fna	SMYN42.fna	96.2655	3871	4219
GCA_001069435.1_ASM106943v1_genomic.fna	SMYN41.fna	93.0741	3768	4219
GCA_001069435.1_ASM106943v1_genomic.fna	SMYN45.fna	92.195	3747	4219
GCA_001069435.1_ASM106943v1_genomic.fna	SMYN44.fna	92.1764	3689	4219
GCA_001069555.1_ASM106955v1_genomic.fna	SMYN45.fna	98.5979	4182	4775
GCA_001069555.1_ASM106955v1_genomic.fna	SMYN44.fna	98.3103	4184	4775
GCA_001069555.1_ASM106955v1_genomic.fna	SMYN41.fna	91.9231	3886	4775
GCA_001069555.1_ASM106955v1_genomic.fna	SMYN43.fna	91.921	3809	4775
GCA_001069555.1_ASM106955v1_genomic.fna	SMYN42.fna	91.9109	3808	4775
GCA_001069565.1_ASM106956v1_genomic.fna	SMYN41.fna	94.2315	4024	4728
GCA_001069565.1_ASM106956v1_genomic.fna	SMYN42.fna	93.3286	3911	4728
GCA_001069565.1_ASM106956v1_genomic.fna	SMYN43.fna	93.3055	3908	4728
GCA_001069565.1_ASM106956v1_genomic.fna	SMYN44.fna	92.5463	3875	4728
GCA_001069565.1_ASM106956v1_genomic.fna	SMYN45.fna	92.4827	3851	4728
GCA_001069595.1_ASM106959v1_genomic.fna	SMYN41.fna	94.1741	4013	4699
GCA_001069595.1_ASM106959v1_genomic.fna	SMYN42.fna	93.338	3879	4699
GCA_001069595.1_ASM106959v1_genomic.fna	SMYN43.fna	93.3163	3892	4699
GCA_001069595.1_ASM106959v1_genomic.fna	SMYN44.fna	92.4947	3864	4699
GCA_001069595.1_ASM106959v1_genomic.fna	SMYN45.fna	92.4618	3827	4699
GCA_001069605.1_ASM106960v1_genomic.fna	SMYN45.fna	98.6011	4211	4813
GCA_001069605.1_ASM106960v1_genomic.fna	SMYN44.fna	98.3459	4194	4813
GCA_001069605.1_ASM106960v1_genomic.fna	SMYN42.fna	91.9464	3836	4813
GCA_001069605.1_ASM106960v1_genomic.fna	SMYN43.fna	91.9452	3836	4813
GCA_001069605.1_ASM106960v1_genomic.fna	SMYN41.fna	91.888	3922	4813
GCA_001069615.1_ASM106961v1_genomic.fna	SMYN45.fna	98.6009	4254	4950
GCA_001069615.1_ASM106961v1_genomic.fna	SMYN44.fna	98.3547	4241	4950
GCA_001069615.1_ASM106961v1_genomic.fna	SMYN42.fna	92.0054	3866	4950
GCA_001069615.1_ASM106961v1_genomic.fna	SMYN43.fna	91.9919	3865	4950
GCA_001069615.1_ASM106961v1_genomic.fna	SMYN41.fna	91.9206	3947	4950
GCA_001069645.1_ASM106964v1_genomic.fna	SMYN44.fna	93.1485	4014	4754
GCA_001069645.1_ASM106964v1_genomic.fna	SMYN45.fna	93.0206	3935	4754
GCA_001069645.1_ASM106964v1_genomic.fna	SMYN41.fna	92.7878	3942	4754
GCA_001069645.1_ASM106964v1_genomic.fna	SMYN42.fna	91.8105	3811	4754
GCA_001069645.1_ASM106964v1_genomic.fna	SMYN43.fna	91.7399	3833	4754
GCA_001069685.1_ASM106968v1_genomic.fna	SMYN41.fna	94.4438	4105	4851
GCA_001069685.1_ASM106968v1_genomic.fna	SMYN42.fna	93.3311	3931	4851
GCA_001069685.1_ASM106968v1_genomic.fna	SMYN43.fna	93.3269	3944	4851
GCA_001069685.1_ASM106968v1_genomic.fna	SMYN45.fna	92.4039	3854	4851
GCA_001069685.1_ASM106968v1_genomic.fna	SMYN44.fna	92.3543	3878	4851
GCA_001069715.1_ASM106971v1_genomic.fna	SMYN45.fna	98.6028	4241	4940
GCA_001069715.1_ASM106971v1_genomic.fna	SMYN44.fna	98.3386	4229	4940
GCA_001069715.1_ASM106971v1_genomic.fna	SMYN42.fna	91.9878	3846	4940
GCA_001069715.1_ASM106971v1_genomic.fna	SMYN43.fna	91.9651	3851	4940
GCA_001069715.1_ASM106971v1_genomic.fna	SMYN41.fna	91.9182	3929	4940
GCA_001069755.1_ASM106975v1_genomic.fna	SMYN45.fna	98.5497	4110	4748
GCA_001069755.1_ASM106975v1_genomic.fna	SMYN44.fna	98.2893	4095	4748
GCA_001069755.1_ASM106975v1_genomic.fna	SMYN42.fna	91.9277	3728	4748
GCA_001069755.1_ASM106975v1_genomic.fna	SMYN43.fna	91.8844	3741	4748
GCA_001069755.1_ASM106975v1_genomic.fna	SMYN41.fna	91.8304	3805	4748
GCA_001070185.1_ASM107018v1_genomic.fna	SMYN42.fna	96.2882	3895	4250
GCA_001070185.1_ASM107018v1_genomic.fna	SMYN43.fna	96.2492	3901	4250
GCA_001070185.1_ASM107018v1_genomic.fna	SMYN41.fna	93.0569	3775	4250
GCA_001070185.1_ASM107018v1_genomic.fna	SMYN45.fna	92.2638	3770	4250
GCA_001070185.1_ASM107018v1_genomic.fna	SMYN44.fna	92.1982	3719	4250
GCA_001070325.1_ASM107032v1_genomic.fna	SMYN41.fna	92.8683	3842	4477
GCA_001070325.1_ASM107032v1_genomic.fna	SMYN42.fna	92.6555	3797	4477
GCA_001070325.1_ASM107032v1_genomic.fna	SMYN43.fna	92.6512	3799	4477
GCA_001070325.1_ASM107032v1_genomic.fna	SMYN44.fna	91.7916	3712	4477
GCA_001070325.1_ASM107032v1_genomic.fna	SMYN45.fna	91.7815	3738	4477
GCA_001070785.1_ASM107078v1_genomic.fna	SMYN44.fna	93.5718	3958	4694
GCA_001070785.1_ASM107078v1_genomic.fna	SMYN45.fna	93.4095	3896	4694
GCA_001070785.1_ASM107078v1_genomic.fna	SMYN42.fna	91.5713	3682	4694
GCA_001070785.1_ASM107078v1_genomic.fna	SMYN41.fna	91.5454	3791	4694
GCA_001070785.1_ASM107078v1_genomic.fna	SMYN43.fna	91.532	3683	4694
GCA_001070865.1_ASM107086v1_genomic.fna	SMYN44.fna	92.874	3991	5149
GCA_001070865.1_ASM107086v1_genomic.fna	SMYN45.fna	92.7321	3927	5149
GCA_001070865.1_ASM107086v1_genomic.fna	SMYN41.fna	92.6602	4006	5149
GCA_001070865.1_ASM107086v1_genomic.fna	SMYN42.fna	91.5941	3793	5149
GCA_001070865.1_ASM107086v1_genomic.fna	SMYN43.fna	91.5863	3790	5149
GCA_001070945.1_ASM107094v1_genomic.fna	SMYN44.fna	92.8726	3962	5109
GCA_001070945.1_ASM107094v1_genomic.fna	SMYN45.fna	92.721	3899	5109
GCA_001070945.1_ASM107094v1_genomic.fna	SMYN41.fna	92.6214	4005	5109
GCA_001070945.1_ASM107094v1_genomic.fna	SMYN42.fna	91.5976	3774	5109
GCA_001070945.1_ASM107094v1_genomic.fna	SMYN43.fna	91.5349	3759	5109
GCA_001071045.1_ASM107104v1_genomic.fna	SMYN45.fna	93.2419	3930	4764
GCA_001071045.1_ASM107104v1_genomic.fna	SMYN44.fna	93.2148	3930	4764
GCA_001071045.1_ASM107104v1_genomic.fna	SMYN41.fna	92.1766	3895	4764
GCA_001071045.1_ASM107104v1_genomic.fna	SMYN42.fna	92.0021	3785	4764
GCA_001071045.1_ASM107104v1_genomic.fna	SMYN43.fna	91.9696	3782	4764
GCA_001071065.1_ASM107106v1_genomic.fna	SMYN45.fna	93.1418	3920	4730
GCA_001071065.1_ASM107106v1_genomic.fna	SMYN44.fna	93.1203	3910	4730
GCA_001071065.1_ASM107106v1_genomic.fna	SMYN41.fna	92.0773	3888	4730
GCA_001071065.1_ASM107106v1_genomic.fna	SMYN42.fna	92.0461	3763	4730
GCA_001071065.1_ASM107106v1_genomic.fna	SMYN43.fna	91.9776	3787	4730
GCA_001071115.1_ASM107111v1_genomic.fna	SMYN41.fna	94.2108	4044	4779
GCA_001071115.1_ASM107111v1_genomic.fna	SMYN42.fna	93.3755	3987	4779
GCA_001071115.1_ASM107111v1_genomic.fna	SMYN43.fna	93.3628	3997	4779
GCA_001071115.1_ASM107111v1_genomic.fna	SMYN44.fna	92.4869	3929	4779
GCA_001071115.1_ASM107111v1_genomic.fna	SMYN45.fna	92.424	3907	4779
GCA_001071175.1_ASM107117v1_genomic.fna	SMYN45.fna	93.2344	3903	4856
GCA_001071175.1_ASM107117v1_genomic.fna	SMYN44.fna	93.0476	3902	4856
GCA_001071175.1_ASM107117v1_genomic.fna	SMYN41.fna	92.2133	3907	4856
GCA_001071175.1_ASM107117v1_genomic.fna	SMYN42.fna	91.7872	3730	4856
GCA_001071175.1_ASM107117v1_genomic.fna	SMYN43.fna	91.7078	3736	4856
GCA_001071195.1_ASM107119v1_genomic.fna	SMYN44.fna	98.2461	4202	4812
GCA_001071195.1_ASM107119v1_genomic.fna	SMYN45.fna	98.2107	4255	4812
GCA_001071195.1_ASM107119v1_genomic.fna	SMYN41.fna	92.1283	3903	4812
GCA_001071195.1_ASM107119v1_genomic.fna	SMYN42.fna	91.9593	3840	4812
GCA_001071195.1_ASM107119v1_genomic.fna	SMYN43.fna	91.9185	3862	4812
GCA_001071285.1_ASM107128v1_genomic.fna	SMYN45.fna	98.5353	4279	4895
GCA_001071285.1_ASM107128v1_genomic.fna	SMYN44.fna	98.2915	4284	4895
GCA_001071285.1_ASM107128v1_genomic.fna	SMYN42.fna	92.1186	3885	4895
GCA_001071285.1_ASM107128v1_genomic.fna	SMYN43.fna	92.079	3901	4895
GCA_001071285.1_ASM107128v1_genomic.fna	SMYN41.fna	92.0274	3925	4895
GCA_001071335.1_ASM107133v1_genomic.fna	SMYN44.fna	92.8455	3983	5146
GCA_001071335.1_ASM107133v1_genomic.fna	SMYN45.fna	92.7381	3933	5146
GCA_001071335.1_ASM107133v1_genomic.fna	SMYN41.fna	92.6596	4017	5146
GCA_001071335.1_ASM107133v1_genomic.fna	SMYN42.fna	91.5566	3820	5146
GCA_001071335.1_ASM107133v1_genomic.fna	SMYN43.fna	91.5021	3823	5146
GCA_001071345.1_ASM107134v1_genomic.fna	SMYN44.fna	92.8795	3981	5132
GCA_001071345.1_ASM107134v1_genomic.fna	SMYN45.fna	92.7591	3911	5132
GCA_001071345.1_ASM107134v1_genomic.fna	SMYN41.fna	92.6465	4018	5132
GCA_001071345.1_ASM107134v1_genomic.fna	SMYN42.fna	91.603	3780	5132
GCA_001071345.1_ASM107134v1_genomic.fna	SMYN43.fna	91.5417	3787	5132
GCA_001071475.1_ASM107147v1_genomic.fna	SMYN45.fna	93.1619	3857	4791
GCA_001071475.1_ASM107147v1_genomic.fna	SMYN44.fna	93.0291	3858	4791
GCA_001071475.1_ASM107147v1_genomic.fna	SMYN41.fna	92.2417	3883	4791
GCA_001071475.1_ASM107147v1_genomic.fna	SMYN42.fna	91.7785	3703	4791
GCA_001071475.1_ASM107147v1_genomic.fna	SMYN43.fna	91.6716	3714	4791
GCA_001071655.1_ASM107165v1_genomic.fna	SMYN45.fna	93.3292	3898	4496
GCA_001071655.1_ASM107165v1_genomic.fna	SMYN44.fna	93.2936	3848	4496
GCA_001071655.1_ASM107165v1_genomic.fna	SMYN43.fna	92.2001	3812	4496
GCA_001071655.1_ASM107165v1_genomic.fna	SMYN42.fna	92.1804	3810	4496
GCA_001071655.1_ASM107165v1_genomic.fna	SMYN41.fna	92.1801	3837	4496
GCA_001071815.1_ASM107181v1_genomic.fna	SMYN45.fna	93.3643	3937	4439
GCA_001071815.1_ASM107181v1_genomic.fna	SMYN44.fna	93.3605	3873	4439
GCA_001071815.1_ASM107181v1_genomic.fna	SMYN42.fna	92.2647	3801	4439
GCA_001071815.1_ASM107181v1_genomic.fna	SMYN43.fna	92.2	3824	4439
GCA_001071815.1_ASM107181v1_genomic.fna	SMYN41.fna	92.1852	3848	4439
GCA_001072155.1_ASM107215v1_genomic.fna	SMYN44.fna	92.8385	3906	4990
GCA_001072155.1_ASM107215v1_genomic.fna	SMYN45.fna	92.7301	3837	4990
GCA_001072155.1_ASM107215v1_genomic.fna	SMYN41.fna	92.593	3927	4990
GCA_001072155.1_ASM107215v1_genomic.fna	SMYN43.fna	91.5451	3719	4990
GCA_001072155.1_ASM107215v1_genomic.fna	SMYN42.fna	91.5421	3726	4990
GCA_001072195.1_ASM107219v1_genomic.fna	SMYN44.fna	97.768	4209	4717
GCA_001072195.1_ASM107219v1_genomic.fna	SMYN45.fna	97.7396	4122	4717
GCA_001072195.1_ASM107219v1_genomic.fna	SMYN42.fna	92.0494	3819	4717
GCA_001072195.1_ASM107219v1_genomic.fna	SMYN41.fna	92.0345	3855	4717
GCA_001072195.1_ASM107219v1_genomic.fna	SMYN43.fna	91.9861	3832	4717
GCA_001072215.1_ASM107221v1_genomic.fna	SMYN44.fna	92.9288	3911	5026
GCA_001072215.1_ASM107221v1_genomic.fna	SMYN45.fna	92.7215	3863	5026
GCA_001072215.1_ASM107221v1_genomic.fna	SMYN41.fna	92.6484	3975	5026
GCA_001072215.1_ASM107221v1_genomic.fna	SMYN42.fna	91.57	3728	5026
GCA_001072215.1_ASM107221v1_genomic.fna	SMYN43.fna	91.5352	3726	5026
GCA_001072355.1_ASM107235v1_genomic.fna	SMYN45.fna	98.5745	4168	4787
GCA_001072355.1_ASM107235v1_genomic.fna	SMYN44.fna	98.3069	4184	4787
GCA_001072355.1_ASM107235v1_genomic.fna	SMYN41.fna	91.9162	3876	4787
GCA_001072355.1_ASM107235v1_genomic.fna	SMYN42.fna	91.8799	3807	4787
GCA_001072355.1_ASM107235v1_genomic.fna	SMYN43.fna	91.8395	3806	4787
GCA_001072535.1_ASM107253v1_genomic.fna	SMYN45.fna	97.7725	4075	4657
GCA_001072535.1_ASM107253v1_genomic.fna	SMYN44.fna	97.7198	4171	4657
GCA_001072535.1_ASM107253v1_genomic.fna	SMYN42.fna	92.0179	3783	4657
GCA_001072535.1_ASM107253v1_genomic.fna	SMYN41.fna	91.9921	3847	4657
GCA_001072535.1_ASM107253v1_genomic.fna	SMYN43.fna	91.9587	3799	4657
GCA_001072635.1_ASM107263v1_genomic.fna	SMYN45.fna	98.6528	4230	4919
GCA_001072635.1_ASM107263v1_genomic.fna	SMYN44.fna	98.3305	4253	4919
GCA_001072635.1_ASM107263v1_genomic.fna	SMYN42.fna	92.0093	3822	4919
GCA_001072635.1_ASM107263v1_genomic.fna	SMYN41.fna	91.9224	3936	4919
GCA_001072635.1_ASM107263v1_genomic.fna	SMYN43.fna	91.9084	3844	4919
GCA_001072655.1_ASM107265v1_genomic.fna	SMYN45.fna	98.6363	4188	4839
GCA_001072655.1_ASM107265v1_genomic.fna	SMYN44.fna	98.3168	4211	4839
GCA_001072655.1_ASM107265v1_genomic.fna	SMYN41.fna	91.9574	3887	4839
GCA_001072655.1_ASM107265v1_genomic.fna	SMYN42.fna	91.8929	3817	4839
GCA_001072655.1_ASM107265v1_genomic.fna	SMYN43.fna	91.7803	3836	4839
GCA_001072845.1_ASM107284v1_genomic.fna	SMYN44.fna	92.86	3981	5161
GCA_001072845.1_ASM107284v1_genomic.fna	SMYN45.fna	92.7405	3920	5161
GCA_001072845.1_ASM107284v1_genomic.fna	SMYN41.fna	92.6115	4013	5161
GCA_001072845.1_ASM107284v1_genomic.fna	SMYN42.fna	91.6065	3777	5161
GCA_001072845.1_ASM107284v1_genomic.fna	SMYN43.fna	91.558	3791	5161
GCA_001072915.1_ASM107291v1_genomic.fna	SMYN44.fna	92.8624	3982	5164
GCA_001072915.1_ASM107291v1_genomic.fna	SMYN45.fna	92.8115	3926	5164
GCA_001072915.1_ASM107291v1_genomic.fna	SMYN41.fna	92.677	4023	5164
GCA_001072915.1_ASM107291v1_genomic.fna	SMYN42.fna	91.5949	3787	5164
GCA_001072915.1_ASM107291v1_genomic.fna	SMYN43.fna	91.5621	3813	5164
GCA_001073045.1_ASM107304v1_genomic.fna	SMYN45.fna	93.181	3945	4767
GCA_001073045.1_ASM107304v1_genomic.fna	SMYN44.fna	93.1777	3934	4767
GCA_001073045.1_ASM107304v1_genomic.fna	SMYN41.fna	92.1824	3896	4767
GCA_001073045.1_ASM107304v1_genomic.fna	SMYN42.fna	92.0671	3764	4767
GCA_001073045.1_ASM107304v1_genomic.fna	SMYN43.fna	92.0091	3778	4767
GCA_001073125.1_ASM107312v1_genomic.fna	SMYN45.fna	92.316	3285	5554
GCA_001073125.1_ASM107312v1_genomic.fna	SMYN44.fna	92.2875	3253	5554
GCA_001073125.1_ASM107312v1_genomic.fna	SMYN41.fna	91.2109	3321	5554
GCA_001073125.1_ASM107312v1_genomic.fna	SMYN42.fna	90.7958	3166	5554
GCA_001073125.1_ASM107312v1_genomic.fna	SMYN43.fna	90.6913	3181	5554
GCA_001073225.1_ASM107322v1_genomic.fna	SMYN45.fna	93.2573	3930	4521
GCA_001073225.1_ASM107322v1_genomic.fna	SMYN44.fna	93.1978	3877	4521
GCA_001073225.1_ASM107322v1_genomic.fna	SMYN41.fna	92.1351	3852	4521
GCA_001073225.1_ASM107322v1_genomic.fna	SMYN42.fna	92.1089	3815	4521
GCA_001073225.1_ASM107322v1_genomic.fna	SMYN43.fna	92.0918	3823	4521
GCA_001073355.1_ASM107335v1_genomic.fna	SMYN45.fna	98.4963	4179	4707
GCA_001073355.1_ASM107335v1_genomic.fna	SMYN44.fna	98.2514	4195	4707
GCA_001073355.1_ASM107335v1_genomic.fna	SMYN42.fna	92.0521	3814	4707
GCA_001073355.1_ASM107335v1_genomic.fna	SMYN43.fna	91.9942	3821	4707
GCA_001073355.1_ASM107335v1_genomic.fna	SMYN41.fna	91.952	3849	4707
GCA_001074595.1_ASM107459v1_genomic.fna	SMYN45.fna	98.0173	3938	4412
GCA_001074595.1_ASM107459v1_genomic.fna	SMYN44.fna	97.9831	3957	4412
GCA_001074595.1_ASM107459v1_genomic.fna	SMYN41.fna	92.1271	3695	4412
GCA_001074595.1_ASM107459v1_genomic.fna	SMYN42.fna	91.9448	3636	4412
GCA_001074595.1_ASM107459v1_genomic.fna	SMYN43.fna	91.903	3648	4412
GCA_001074685.1_ASM107468v1_genomic.fna	SMYN41.fna	91.8638	3776	4345
GCA_001074685.1_ASM107468v1_genomic.fna	SMYN45.fna	91.3522	3682	4345
GCA_001074685.1_ASM107468v1_genomic.fna	SMYN44.fna	91.3195	3654	4345
GCA_001074685.1_ASM107468v1_genomic.fna	SMYN42.fna	91.0652	3620	4345
GCA_001074685.1_ASM107468v1_genomic.fna	SMYN43.fna	90.967	3644	4345
GCA_001074705.1_ASM107470v1_genomic.fna	SMYN45.fna	98.0276	3904	4344
GCA_001074705.1_ASM107470v1_genomic.fna	SMYN44.fna	98.0259	3943	4344
GCA_001074705.1_ASM107470v1_genomic.fna	SMYN41.fna	92.2709	3682	4344
GCA_001074705.1_ASM107470v1_genomic.fna	SMYN42.fna	92.0195	3594	4344
GCA_001074705.1_ASM107470v1_genomic.fna	SMYN43.fna	91.9766	3594	4344
GCA_001074785.1_ASM107478v1_genomic.fna	SMYN44.fna	92.846	3845	4874
GCA_001074785.1_ASM107478v1_genomic.fna	SMYN45.fna	92.6869	3785	4874
GCA_001074785.1_ASM107478v1_genomic.fna	SMYN41.fna	92.5665	3895	4874
GCA_001074785.1_ASM107478v1_genomic.fna	SMYN42.fna	91.5269	3662	4874
GCA_001074785.1_ASM107478v1_genomic.fna	SMYN43.fna	91.4704	3682	4874
GCA_001075145.1_ASM107514v1_genomic.fna	SMYN45.fna	98.0283	3917	4341
GCA_001075145.1_ASM107514v1_genomic.fna	SMYN44.fna	97.9438	3938	4341
GCA_001075145.1_ASM107514v1_genomic.fna	SMYN41.fna	92.1456	3687	4341
GCA_001075145.1_ASM107514v1_genomic.fna	SMYN42.fna	91.9607	3602	4341
GCA_001075145.1_ASM107514v1_genomic.fna	SMYN43.fna	91.9153	3596	4341
GCA_001075175.1_ASM107517v1_genomic.fna	SMYN44.fna	98.0242	3901	4301
GCA_001075175.1_ASM107517v1_genomic.fna	SMYN45.fna	97.9928	3884	4301
GCA_001075175.1_ASM107517v1_genomic.fna	SMYN41.fna	92.1574	3664	4301
GCA_001075175.1_ASM107517v1_genomic.fna	SMYN42.fna	91.9806	3562	4301
GCA_001075175.1_ASM107517v1_genomic.fna	SMYN43.fna	91.9321	3580	4301
GCA_001075245.1_ASM107524v1_genomic.fna	SMYN44.fna	92.9032	3918	4997
GCA_001075245.1_ASM107524v1_genomic.fna	SMYN45.fna	92.7334	3870	4997
GCA_001075245.1_ASM107524v1_genomic.fna	SMYN41.fna	92.6069	3957	4997
GCA_001075245.1_ASM107524v1_genomic.fna	SMYN42.fna	91.5781	3728	4997
GCA_001075245.1_ASM107524v1_genomic.fna	SMYN43.fna	91.486	3747	4997
GCA_001075445.1_ASM107544v1_genomic.fna	SMYN41.fna	94.2558	4052	4761
GCA_001075445.1_ASM107544v1_genomic.fna	SMYN42.fna	93.3753	3878	4761
GCA_001075445.1_ASM107544v1_genomic.fna	SMYN43.fna	93.3708	3880	4761
GCA_001075445.1_ASM107544v1_genomic.fna	SMYN44.fna	92.5414	3853	4761
GCA_001075445.1_ASM107544v1_genomic.fna	SMYN45.fna	92.4489	3840	4761
GCA_001075475.1_ASM107547v1_genomic.fna	SMYN41.fna	93.0706	3912	4699
GCA_001075475.1_ASM107547v1_genomic.fna	SMYN45.fna	93.045	3855	4699
GCA_001075475.1_ASM107547v1_genomic.fna	SMYN44.fna	92.9857	3895	4699
GCA_001075475.1_ASM107547v1_genomic.fna	SMYN42.fna	91.7086	3738	4699
GCA_001075475.1_ASM107547v1_genomic.fna	SMYN43.fna	91.6405	3756	4699
GCA_001075485.1_ASM107548v1_genomic.fna	SMYN45.fna	93.0747	3831	4691
GCA_001075485.1_ASM107548v1_genomic.fna	SMYN44.fna	93.0104	3873	4691
GCA_001075485.1_ASM107548v1_genomic.fna	SMYN41.fna	93.0089	3917	4691
GCA_001075485.1_ASM107548v1_genomic.fna	SMYN42.fna	91.7009	3728	4691
GCA_001075485.1_ASM107548v1_genomic.fna	SMYN43.fna	91.6473	3738	4691
GCA_001075985.1_ASM107598v1_genomic.fna	SMYN41.fna	94.2096	4040	4729
GCA_001075985.1_ASM107598v1_genomic.fna	SMYN42.fna	93.3194	3876	4729
GCA_001075985.1_ASM107598v1_genomic.fna	SMYN43.fna	93.308	3870	4729
GCA_001075985.1_ASM107598v1_genomic.fna	SMYN44.fna	92.4897	3876	4729
GCA_001075985.1_ASM107598v1_genomic.fna	SMYN45.fna	92.4242	3819	4729
GCA_001274595.1_ASM127459v1_genomic.fna	SMYN41.fna	91.8376	3856	4804
GCA_001274595.1_ASM127459v1_genomic.fna	SMYN44.fna	91.5272	3773	4804
GCA_001274595.1_ASM127459v1_genomic.fna	SMYN45.fna	91.3095	3773	4804
GCA_001274595.1_ASM127459v1_genomic.fna	SMYN42.fna	91.0368	3668	4804
GCA_001274595.1_ASM127459v1_genomic.fna	SMYN43.fna	90.9913	3671	4804
GCA_001274655.1_ASM127465v1_genomic.fna	SMYN45.fna	93.3387	3949	4509
GCA_001274655.1_ASM127465v1_genomic.fna	SMYN44.fna	93.2347	3894	4509
GCA_001274655.1_ASM127465v1_genomic.fna	SMYN42.fna	92.2433	3816	4509
GCA_001274655.1_ASM127465v1_genomic.fna	SMYN43.fna	92.1648	3837	4509
GCA_001274655.1_ASM127465v1_genomic.fna	SMYN41.fna	92.1577	3851	4509
GCA_001274675.1_ASM127467v1_genomic.fna	SMYN45.fna	93.3388	3949	4509
GCA_001274675.1_ASM127467v1_genomic.fna	SMYN44.fna	93.2347	3894	4509
GCA_001274675.1_ASM127467v1_genomic.fna	SMYN42.fna	92.2432	3816	4509
GCA_001274675.1_ASM127467v1_genomic.fna	SMYN43.fna	92.1647	3837	4509
GCA_001274675.1_ASM127467v1_genomic.fna	SMYN41.fna	92.1577	3851	4509
GCA_001275075.1_ISMMS5v1_genomic.fna	SMYN41.fna	94.272	4081	4776
GCA_001275075.1_ISMMS5v1_genomic.fna	SMYN42.fna	93.459	3933	4776
GCA_001275075.1_ISMMS5v1_genomic.fna	SMYN43.fna	93.419	3951	4776
GCA_001275075.1_ISMMS5v1_genomic.fna	SMYN44.fna	92.5755	3892	4776
GCA_001275075.1_ISMMS5v1_genomic.fna	SMYN45.fna	92.5362	3914	4776
GCA_001275085.1_ISMMS4v1_genomic.fna	SMYN44.fna	97.8613	4175	4751
GCA_001275085.1_ISMMS4v1_genomic.fna	SMYN45.fna	97.7814	4119	4751
GCA_001275085.1_ISMMS4v1_genomic.fna	SMYN42.fna	92.1142	3782	4751
GCA_001275085.1_ISMMS4v1_genomic.fna	SMYN41.fna	91.9958	3897	4751
GCA_001275085.1_ISMMS4v1_genomic.fna	SMYN43.fna	91.9943	3819	4751
GCA_001275095.1_ISMMS6v1_genomic.fna	SMYN43.fna	92.7116	3805	4827
GCA_001275095.1_ISMMS6v1_genomic.fna	SMYN42.fna	92.7032	3810	4827
GCA_001275095.1_ISMMS6v1_genomic.fna	SMYN41.fna	92.631	3907	4827
GCA_001275095.1_ISMMS6v1_genomic.fna	SMYN44.fna	91.6781	3711	4827
GCA_001275095.1_ISMMS6v1_genomic.fna	SMYN45.fna	91.6593	3736	4827
GCA_001276185.1_ASM127618v1_genomic.fna	SMYN41.fna	92.6463	3854	4648
GCA_001276185.1_ASM127618v1_genomic.fna	SMYN43.fna	92.6456	3763	4648
GCA_001276185.1_ASM127618v1_genomic.fna	SMYN42.fna	92.632	3783	4648
GCA_001276185.1_ASM127618v1_genomic.fna	SMYN44.fna	91.7392	3683	4648
GCA_001276185.1_ASM127618v1_genomic.fna	SMYN45.fna	91.6559	3700	4648
GCA_001276305.1_ASM127630v1_genomic.fna	SMYN41.fna	94.3484	3933	4392
GCA_001276305.1_ASM127630v1_genomic.fna	SMYN42.fna	93.389	3879	4392
GCA_001276305.1_ASM127630v1_genomic.fna	SMYN43.fna	93.3885	3879	4392
GCA_001276305.1_ASM127630v1_genomic.fna	SMYN44.fna	92.4794	3809	4392
GCA_001276305.1_ASM127630v1_genomic.fna	SMYN45.fna	92.3959	3841	4392
GCA_001276345.1_ASM127634v1_genomic.fna	SMYN42.fna	98.1964	3949	4264
GCA_001276345.1_ASM127634v1_genomic.fna	SMYN43.fna	98.1905	3947	4264
GCA_001276345.1_ASM127634v1_genomic.fna	SMYN41.fna	93.095	3806	4264
GCA_001276345.1_ASM127634v1_genomic.fna	SMYN45.fna	92.1165	3763	4264
GCA_001276345.1_ASM127634v1_genomic.fna	SMYN44.fna	91.9997	3714	4264
GCA_001276355.1_ASM127635v1_genomic.fna	SMYN44.fna	88.3848	3330	4245
GCA_001276355.1_ASM127635v1_genomic.fna	SMYN41.fna	88.3415	3311	4245
GCA_001276355.1_ASM127635v1_genomic.fna	SMYN45.fna	88.135	3325	4245
GCA_001276355.1_ASM127635v1_genomic.fna	SMYN42.fna	88.133	3299	4245
GCA_001276355.1_ASM127635v1_genomic.fna	SMYN43.fna	88.1329	3303	4245
GCA_001276385.1_ASM127638v1_genomic.fna	SMYN41.fna	91.8927	3692	4312
GCA_001276385.1_ASM127638v1_genomic.fna	SMYN45.fna	91.4585	3640	4312
GCA_001276385.1_ASM127638v1_genomic.fna	SMYN44.fna	91.4455	3615	4312
GCA_001276385.1_ASM127638v1_genomic.fna	SMYN42.fna	90.9749	3582	4312
GCA_001276385.1_ASM127638v1_genomic.fna	SMYN43.fna	90.9319	3583	4312
GCA_001286925.1_Stenotrophomonas_maltophilia_mecca_isolate_genomic.fna	SMYN42.fna	97.192	3956	4371
GCA_001286925.1_Stenotrophomonas_maltophilia_mecca_isolate_genomic.fna	SMYN43.fna	97.1663	3975	4371
GCA_001286925.1_Stenotrophomonas_maltophilia_mecca_isolate_genomic.fna	SMYN41.fna	93.0174	3785	4371
GCA_001286925.1_Stenotrophomonas_maltophilia_mecca_isolate_genomic.fna	SMYN44.fna	92.2819	3783	4371
GCA_001286925.1_Stenotrophomonas_maltophilia_mecca_isolate_genomic.fna	SMYN45.fna	92.1002	3799	4371
GCA_001297005.1_SmOC94scaf_imr500_genomic.fna	SMYN44.fna	93.2151	3914	4579
GCA_001297005.1_SmOC94scaf_imr500_genomic.fna	SMYN45.fna	93.1047	3867	4579
GCA_001297005.1_SmOC94scaf_imr500_genomic.fna	SMYN41.fna	92.1933	3838	4579
GCA_001297005.1_SmOC94scaf_imr500_genomic.fna	SMYN43.fna	91.9585	3735	4579
GCA_001297005.1_SmOC94scaf_imr500_genomic.fna	SMYN42.fna	91.9302	3736	4579
GCA_001431665.1_ASM143166v1_genomic.fna	SMYN41.fna	91.5431	3664	4434
GCA_001431665.1_ASM143166v1_genomic.fna	SMYN44.fna	91.5343	3653	4434
GCA_001431665.1_ASM143166v1_genomic.fna	SMYN45.fna	91.4842	3714	4434
GCA_001431665.1_ASM143166v1_genomic.fna	SMYN43.fna	91.4635	3712	4434
GCA_001431665.1_ASM143166v1_genomic.fna	SMYN42.fna	91.4418	3706	4434
GCA_001431675.1_ASM143167v1_genomic.fna	SMYN45.fna	93.4023	3876	4425
GCA_001431675.1_ASM143167v1_genomic.fna	SMYN44.fna	93.3541	3821	4425
GCA_001431675.1_ASM143167v1_genomic.fna	SMYN41.fna	92.1705	3743	4425
GCA_001431675.1_ASM143167v1_genomic.fna	SMYN43.fna	91.8596	3718	4425
GCA_001431675.1_ASM143167v1_genomic.fna	SMYN42.fna	91.8539	3718	4425
GCA_001499695.1_BurE1_genomic.fna	SMYN45.fna	98.2516	4178	4477
GCA_001499695.1_BurE1_genomic.fna	SMYN44.fna	98.2516	4137	4477
GCA_001499695.1_BurE1_genomic.fna	SMYN41.fna	92.1451	3807	4477
GCA_001499695.1_BurE1_genomic.fna	SMYN42.fna	92.1195	3826	4477
GCA_001499695.1_BurE1_genomic.fna	SMYN43.fna	92.1023	3840	4477
GCA_001499715.1_BurA1_genomic.fna	SMYN45.fna	93.3781	3810	4331
GCA_001499715.1_BurA1_genomic.fna	SMYN44.fna	93.2354	3773	4331
GCA_001499715.1_BurA1_genomic.fna	SMYN43.fna	92.8855	3788	4331
GCA_001499715.1_BurA1_genomic.fna	SMYN42.fna	92.8672	3791	4331
GCA_001499715.1_BurA1_genomic.fna	SMYN41.fna	92.0018	3732	4331
GCA_001506105.1_ASM150610v1_genomic.fna	SMYN44.fna	98.1202	4258	6003
GCA_001506105.1_ASM150610v1_genomic.fna	SMYN45.fna	97.9825	4219	6003
GCA_001506105.1_ASM150610v1_genomic.fna	SMYN41.fna	92.0488	3996	6003
GCA_001506105.1_ASM150610v1_genomic.fna	SMYN42.fna	91.9729	3835	6003
GCA_001506105.1_ASM150610v1_genomic.fna	SMYN43.fna	91.8576	3862	6003
GCA_001516595.1_ASM151659v1_genomic.fna	SMYN41.fna	94.3325	3604	3942
GCA_001516595.1_ASM151659v1_genomic.fna	SMYN43.fna	93.3459	3584	3942
GCA_001516595.1_ASM151659v1_genomic.fna	SMYN42.fna	93.3297	3589	3942
GCA_001516595.1_ASM151659v1_genomic.fna	SMYN44.fna	92.5072	3478	3942
GCA_001516595.1_ASM151659v1_genomic.fna	SMYN45.fna	92.5013	3523	3942
GCA_001516605.1_ASM151660v1_genomic.fna	SMYN45.fna	98.3438	3219	3434
GCA_001516605.1_ASM151660v1_genomic.fna	SMYN44.fna	98.1868	3154	3434
GCA_001516605.1_ASM151660v1_genomic.fna	SMYN41.fna	91.5606	3000	3434
GCA_001516605.1_ASM151660v1_genomic.fna	SMYN42.fna	91.5207	2943	3434
GCA_001516605.1_ASM151660v1_genomic.fna	SMYN43.fna	91.3717	2967	3434
GCA_001542395.1_ASM154239v1_genomic.fna	SMYN44.fna	98.3116	4229	4909
GCA_001542395.1_ASM154239v1_genomic.fna	SMYN45.fna	98.2925	4238	4909
GCA_001542395.1_ASM154239v1_genomic.fna	SMYN42.fna	92.0695	3859	4909
GCA_001542395.1_ASM154239v1_genomic.fna	SMYN43.fna	92.0145	3869	4909
GCA_001542395.1_ASM154239v1_genomic.fna	SMYN41.fna	91.9565	3921	4909
GCA_001591205.1_ASM159120v1_genomic.fna	SMYN45.fna	98.0939	4235	4872
GCA_001591205.1_ASM159120v1_genomic.fna	SMYN44.fna	98.0587	4244	4872
GCA_001591205.1_ASM159120v1_genomic.fna	SMYN42.fna	91.9738	3838	4872
GCA_001591205.1_ASM159120v1_genomic.fna	SMYN43.fna	91.9698	3852	4872
GCA_001591205.1_ASM159120v1_genomic.fna	SMYN41.fna	91.8701	3895	4872
GCA_001595975.1_ASM159597v1_genomic.fna	SMYN45.fna	98.609	4270	4518
GCA_001595975.1_ASM159597v1_genomic.fna	SMYN44.fna	98.4409	4216	4518
GCA_001595975.1_ASM159597v1_genomic.fna	SMYN41.fna	92.1822	3879	4518
GCA_001595975.1_ASM159597v1_genomic.fna	SMYN42.fna	92.1581	3848	4518
GCA_001595975.1_ASM159597v1_genomic.fna	SMYN43.fna	92.1241	3897	4518
GCA_001617985.1_ASM161798v1_genomic.fna	SMYN45.fna	98.199	2527	2662
GCA_001617985.1_ASM161798v1_genomic.fna	SMYN44.fna	97.9872	2487	2662
GCA_001617985.1_ASM161798v1_genomic.fna	SMYN42.fna	91.0174	2330	2662
GCA_001617985.1_ASM161798v1_genomic.fna	SMYN41.fna	91.0046	2332	2662
GCA_001617985.1_ASM161798v1_genomic.fna	SMYN43.fna	90.7592	2360	2662
GCA_001619675.1_ASM161967v1_genomic.fna	SMYN41.fna	94.3645	4027	4672
GCA_001619675.1_ASM161967v1_genomic.fna	SMYN42.fna	93.438	3917	4672
GCA_001619675.1_ASM161967v1_genomic.fna	SMYN43.fna	93.4196	3925	4672
GCA_001619675.1_ASM161967v1_genomic.fna	SMYN44.fna	92.6349	3905	4672
GCA_001619675.1_ASM161967v1_genomic.fna	SMYN45.fna	92.4407	3884	4672
GCA_001651505.1_ISMMS7v1_genomic.fna	SMYN42.fna	92.8045	3851	4702
GCA_001651505.1_ISMMS7v1_genomic.fna	SMYN43.fna	92.7595	3863	4702
GCA_001651505.1_ISMMS7v1_genomic.fna	SMYN41.fna	92.6785	3886	4702
GCA_001651505.1_ISMMS7v1_genomic.fna	SMYN44.fna	92.132	3799	4702
GCA_001651505.1_ISMMS7v1_genomic.fna	SMYN45.fna	91.8176	3801	4702
GCA_001676295.1_ASM167629v1_genomic.fna	SMYN42.fna	98.2685	4082	4529
GCA_001676295.1_ASM167629v1_genomic.fna	SMYN43.fna	98.241	4099	4529
GCA_001676295.1_ASM167629v1_genomic.fna	SMYN41.fna	93.0424	3915	4529
GCA_001676295.1_ASM167629v1_genomic.fna	SMYN45.fna	92.122	3845	4529
GCA_001676295.1_ASM167629v1_genomic.fna	SMYN44.fna	92.0965	3776	4529
GCA_001676315.1_ASM167631v1_genomic.fna	SMYN41.fna	88.4282	3327	4126
GCA_001676315.1_ASM167631v1_genomic.fna	SMYN42.fna	88.3494	3331	4126
GCA_001676315.1_ASM167631v1_genomic.fna	SMYN43.fna	88.2929	3344	4126
GCA_001676315.1_ASM167631v1_genomic.fna	SMYN44.fna	88.2678	3294	4126
GCA_001676315.1_ASM167631v1_genomic.fna	SMYN45.fna	88.2463	3378	4126
GCA_001676375.1_ASM167637v1_genomic.fna	SMYN45.fna	98.8646	4304	4558
GCA_001676375.1_ASM167637v1_genomic.fna	SMYN44.fna	98.5584	4188	4558
GCA_001676375.1_ASM167637v1_genomic.fna	SMYN43.fna	92.1243	3852	4558
GCA_001676375.1_ASM167637v1_genomic.fna	SMYN42.fna	92.1053	3857	4558
GCA_001676375.1_ASM167637v1_genomic.fna	SMYN41.fna	92.0935	3875	4558
GCA_001676385.1_ASM167638v1_genomic.fna	SMYN41.fna	90.3795	3414	4100
GCA_001676385.1_ASM167638v1_genomic.fna	SMYN42.fna	90.339	3461	4100
GCA_001676385.1_ASM167638v1_genomic.fna	SMYN43.fna	90.3064	3472	4100
GCA_001676385.1_ASM167638v1_genomic.fna	SMYN44.fna	90.1859	3418	4100
GCA_001676385.1_ASM167638v1_genomic.fna	SMYN45.fna	90.1851	3453	4100
GCA_001676395.1_ASM167639v1_genomic.fna	SMYN43.fna	98.2342	4093	4553
GCA_001676395.1_ASM167639v1_genomic.fna	SMYN42.fna	98.2162	4097	4553
GCA_001676395.1_ASM167639v1_genomic.fna	SMYN41.fna	93.0832	3896	4553
GCA_001676395.1_ASM167639v1_genomic.fna	SMYN45.fna	92.1108	3849	4553
GCA_001676395.1_ASM167639v1_genomic.fna	SMYN44.fna	92.0024	3787	4553
GCA_001676435.1_ASM167643v1_genomic.fna	SMYN42.fna	88.3326	3325	4250
GCA_001676435.1_ASM167643v1_genomic.fna	SMYN41.fna	88.3035	3350	4250
GCA_001676435.1_ASM167643v1_genomic.fna	SMYN43.fna	88.2746	3347	4250
GCA_001676435.1_ASM167643v1_genomic.fna	SMYN45.fna	88.2346	3366	4250
GCA_001676435.1_ASM167643v1_genomic.fna	SMYN44.fna	88.2145	3309	4250
GCA_001676445.1_ASM167644v1_genomic.fna	SMYN43.fna	98.1025	3902	4436
GCA_001676445.1_ASM167644v1_genomic.fna	SMYN42.fna	98.1012	3908	4436
GCA_001676445.1_ASM167644v1_genomic.fna	SMYN41.fna	92.9792	3773	4436
GCA_001676445.1_ASM167644v1_genomic.fna	SMYN44.fna	92.0148	3675	4436
GCA_001676445.1_ASM167644v1_genomic.fna	SMYN45.fna	92.003	3745	4436
GCA_001693455.1_ASM169345v1_genomic.fna	SMYN44.fna	91.7651	3878	4791
GCA_001693455.1_ASM169345v1_genomic.fna	SMYN41.fna	91.7558	3919	4791
GCA_001693455.1_ASM169345v1_genomic.fna	SMYN45.fna	91.5934	3849	4791
GCA_001693455.1_ASM169345v1_genomic.fna	SMYN42.fna	90.915	3701	4791
GCA_001693455.1_ASM169345v1_genomic.fna	SMYN43.fna	90.8889	3703	4791
GCA_001858265.1_ASM185826v1_genomic.fna	SMYN44.fna	93.0353	3986	4948
GCA_001858265.1_ASM185826v1_genomic.fna	SMYN45.fna	92.9977	3923	4948
GCA_001858265.1_ASM185826v1_genomic.fna	SMYN41.fna	92.8178	3949	4948
GCA_001858265.1_ASM185826v1_genomic.fna	SMYN42.fna	91.7291	3794	4948
GCA_001858265.1_ASM185826v1_genomic.fna	SMYN43.fna	91.688	3809	4948
GCA_001866065.1_ASM186606v1_genomic.fna	SMYN45.fna	93.3003	3952	4492
GCA_001866065.1_ASM186606v1_genomic.fna	SMYN44.fna	93.2471	3886	4492
GCA_001866065.1_ASM186606v1_genomic.fna	SMYN42.fna	92.2087	3832	4492
GCA_001866065.1_ASM186606v1_genomic.fna	SMYN43.fna	92.1813	3848	4492
GCA_001866065.1_ASM186606v1_genomic.fna	SMYN41.fna	92.0635	3872	4492
GCA_001889565.1_ASM188956v1_genomic.fna	SMYN41.fna	88.7349	3638	4602
GCA_001889565.1_ASM188956v1_genomic.fna	SMYN45.fna	88.5965	3622	4602
GCA_001889565.1_ASM188956v1_genomic.fna	SMYN44.fna	88.5017	3593	4602
GCA_001889565.1_ASM188956v1_genomic.fna	SMYN42.fna	88.3897	3618	4602
GCA_001889565.1_ASM188956v1_genomic.fna	SMYN43.fna	88.3394	3634	4602
GCA_001997185.1_ASM199718v1_genomic.fna	SMYN45.fna	98.0689	4248	4872
GCA_001997185.1_ASM199718v1_genomic.fna	SMYN44.fna	98.0107	4240	4872
GCA_001997185.1_ASM199718v1_genomic.fna	SMYN43.fna	91.9609	3837	4872
GCA_001997185.1_ASM199718v1_genomic.fna	SMYN42.fna	91.9231	3835	4872
GCA_001997185.1_ASM199718v1_genomic.fna	SMYN41.fna	91.9096	3896	4872
GCA_002025605.1_ASM202560v1_genomic.fna	SMYN41.fna	89.1583	3493	4663
GCA_002025605.1_ASM202560v1_genomic.fna	SMYN45.fna	89.1134	3463	4663
GCA_002025605.1_ASM202560v1_genomic.fna	SMYN44.fna	89.0596	3444	4663
GCA_002025605.1_ASM202560v1_genomic.fna	SMYN43.fna	88.9299	3404	4663
GCA_002025605.1_ASM202560v1_genomic.fna	SMYN42.fna	88.9281	3407	4663
GCA_002138415.1_ASM213841v1_genomic.fna	SMYN41.fna	93.1594	3902	4668
GCA_002138415.1_ASM213841v1_genomic.fna	SMYN45.fna	92.8813	4002	4668
GCA_002138415.1_ASM213841v1_genomic.fna	SMYN44.fna	92.879	3933	4668
GCA_002138415.1_ASM213841v1_genomic.fna	SMYN42.fna	91.876	3824	4668
GCA_002138415.1_ASM213841v1_genomic.fna	SMYN43.fna	91.8209	3833	4668
GCA_002189545.2_ASM218954v2_genomic.fna	SMYN41.fna	94.329	4098	4943
GCA_002189545.2_ASM218954v2_genomic.fna	SMYN42.fna	93.3568	3946	4943
GCA_002189545.2_ASM218954v2_genomic.fna	SMYN43.fna	93.34	3960	4943
GCA_002189545.2_ASM218954v2_genomic.fna	SMYN44.fna	92.5169	3944	4943
GCA_002189545.2_ASM218954v2_genomic.fna	SMYN45.fna	92.461	3892	4943
GCA_002189565.1_ASM218956v1_genomic.fna	SMYN45.fna	98.5761	4318	4547
GCA_002189565.1_ASM218956v1_genomic.fna	SMYN44.fna	98.4293	4227	4547
GCA_002189565.1_ASM218956v1_genomic.fna	SMYN42.fna	92.1745	3862	4547
GCA_002189565.1_ASM218956v1_genomic.fna	SMYN43.fna	92.1555	3875	4547
GCA_002189565.1_ASM218956v1_genomic.fna	SMYN41.fna	92.1189	3882	4547
GCA_002205155.1_ASM220515v1_genomic.fna	SMYN45.fna	98.2263	4192	4738
GCA_002205155.1_ASM220515v1_genomic.fna	SMYN44.fna	98.1891	4227	4738
GCA_002205155.1_ASM220515v1_genomic.fna	SMYN42.fna	91.9065	3830	4738
GCA_002205155.1_ASM220515v1_genomic.fna	SMYN41.fna	91.8792	3866	4738
GCA_002205155.1_ASM220515v1_genomic.fna	SMYN43.fna	91.8604	3839	4738
GCA_002205165.1_ASM220516v1_genomic.fna	SMYN41.fna	84.1432	3031	4413
GCA_002205165.1_ASM220516v1_genomic.fna	SMYN42.fna	84.1011	2854	4413
GCA_002205165.1_ASM220516v1_genomic.fna	SMYN45.fna	84.0738	2931	4413
GCA_002205165.1_ASM220516v1_genomic.fna	SMYN43.fna	84.0526	2879	4413
GCA_002205165.1_ASM220516v1_genomic.fna	SMYN44.fna	84.0002	2954	4413
GCA_002205175.1_ASM220517v1_genomic.fna	SMYN45.fna	97.8851	4105	4616
GCA_002205175.1_ASM220517v1_genomic.fna	SMYN44.fna	97.8221	4096	4616
GCA_002205175.1_ASM220517v1_genomic.fna	SMYN42.fna	92.0374	3765	4616
GCA_002205175.1_ASM220517v1_genomic.fna	SMYN41.fna	91.9655	3844	4616
GCA_002205175.1_ASM220517v1_genomic.fna	SMYN43.fna	91.9329	3787	4616
GCA_002205215.1_ASM220521v1_genomic.fna	SMYN42.fna	97.1002	3954	4424
GCA_002205215.1_ASM220521v1_genomic.fna	SMYN43.fna	97.0976	3973	4424
GCA_002205215.1_ASM220521v1_genomic.fna	SMYN41.fna	92.9156	3787	4424
GCA_002205215.1_ASM220521v1_genomic.fna	SMYN45.fna	92.0821	3812	4424
GCA_002205215.1_ASM220521v1_genomic.fna	SMYN44.fna	92.0594	3759	4424
GCA_002205225.1_ASM220522v1_genomic.fna	SMYN41.fna	94.3021	4018	4775
GCA_002205225.1_ASM220522v1_genomic.fna	SMYN42.fna	93.3716	3907	4775
GCA_002205225.1_ASM220522v1_genomic.fna	SMYN43.fna	93.3559	3925	4775
GCA_002205225.1_ASM220522v1_genomic.fna	SMYN44.fna	92.5689	3895	4775
GCA_002205225.1_ASM220522v1_genomic.fna	SMYN45.fna	92.4062	3881	4775
GCA_002205245.1_ASM220524v1_genomic.fna	SMYN44.fna	93.4355	3963	4648
GCA_002205245.1_ASM220524v1_genomic.fna	SMYN45.fna	93.2765	3930	4648
GCA_002205245.1_ASM220524v1_genomic.fna	SMYN41.fna	92.1943	3902	4648
GCA_002205245.1_ASM220524v1_genomic.fna	SMYN42.fna	91.8793	3776	4648
GCA_002205245.1_ASM220524v1_genomic.fna	SMYN43.fna	91.835	3794	4648
GCA_002205275.1_ASM220527v1_genomic.fna	SMYN41.fna	94.2963	3997	4625
GCA_002205275.1_ASM220527v1_genomic.fna	SMYN43.fna	93.3808	3945	4625
GCA_002205275.1_ASM220527v1_genomic.fna	SMYN42.fna	93.3657	3952	4625
GCA_002205275.1_ASM220527v1_genomic.fna	SMYN44.fna	92.3977	3825	4625
GCA_002205275.1_ASM220527v1_genomic.fna	SMYN45.fna	92.3829	3886	4625
GCA_002205295.1_ASM220529v1_genomic.fna	SMYN45.fna	98.014	4109	4660
GCA_002205295.1_ASM220529v1_genomic.fna	SMYN44.fna	97.9465	4063	4660
GCA_002205295.1_ASM220529v1_genomic.fna	SMYN41.fna	91.9645	3881	4660
GCA_002205295.1_ASM220529v1_genomic.fna	SMYN42.fna	91.9229	3801	4660
GCA_002205295.1_ASM220529v1_genomic.fna	SMYN43.fna	91.9045	3817	4660
GCA_002208885.2_ASM220888v2_genomic.fna	SMYN45.fna	98.2751	4247	4851
GCA_002208885.2_ASM220888v2_genomic.fna	SMYN44.fna	98.2149	4222	4851
GCA_002208885.2_ASM220888v2_genomic.fna	SMYN43.fna	92.0943	3861	4851
GCA_002208885.2_ASM220888v2_genomic.fna	SMYN42.fna	92.0771	3850	4851
GCA_002208885.2_ASM220888v2_genomic.fna	SMYN41.fna	92.0326	3929	4851
GCA_002277735.1_ASM227773v1_genomic.fna	SMYN42.fna	98.2492	3994	4736
GCA_002277735.1_ASM227773v1_genomic.fna	SMYN43.fna	98.2111	4011	4736
GCA_002277735.1_ASM227773v1_genomic.fna	SMYN41.fna	93.0073	3924	4736
GCA_002277735.1_ASM227773v1_genomic.fna	SMYN45.fna	92.0787	3812	4736
GCA_002277735.1_ASM227773v1_genomic.fna	SMYN44.fna	92.0005	3781	4736
GCA_002294505.1_ASM229450v1_genomic.fna	SMYN44.fna	99.7132	3975	4242
GCA_002294505.1_ASM229450v1_genomic.fna	SMYN45.fna	98.5316	3922	4242
GCA_002294505.1_ASM229450v1_genomic.fna	SMYN41.fna	92.1129	3636	4242
GCA_002294505.1_ASM229450v1_genomic.fna	SMYN43.fna	92.0945	3591	4242
GCA_002294505.1_ASM229450v1_genomic.fna	SMYN42.fna	92.0729	3584	4242
GCA_002296355.1_ASM229635v1_genomic.fna	SMYN45.fna	97.7621	3990	4429
GCA_002296355.1_ASM229635v1_genomic.fna	SMYN44.fna	97.7273	4065	4429
GCA_002296355.1_ASM229635v1_genomic.fna	SMYN41.fna	92.0399	3726	4429
GCA_002296355.1_ASM229635v1_genomic.fna	SMYN42.fna	91.9895	3685	4429
GCA_002296355.1_ASM229635v1_genomic.fna	SMYN43.fna	91.9039	3721	4429
GCA_002298285.1_ASM229828v1_genomic.fna	SMYN41.fna	88.3838	3436	4385
GCA_002298285.1_ASM229828v1_genomic.fna	SMYN45.fna	88.2871	3444	4385
GCA_002298285.1_ASM229828v1_genomic.fna	SMYN44.fna	88.2301	3393	4385
GCA_002298285.1_ASM229828v1_genomic.fna	SMYN43.fna	88.0673	3416	4385
GCA_002298285.1_ASM229828v1_genomic.fna	SMYN42.fna	88.0621	3402	4385
GCA_002307825.1_ASM230782v1_genomic.fna	SMYN41.fna	88.5239	3022	3660
GCA_002307825.1_ASM230782v1_genomic.fna	SMYN44.fna	88.3184	2986	3660
GCA_002307825.1_ASM230782v1_genomic.fna	SMYN45.fna	88.245	3031	3660
GCA_002307825.1_ASM230782v1_genomic.fna	SMYN43.fna	88.1361	3008	3660
GCA_002307825.1_ASM230782v1_genomic.fna	SMYN42.fna	88.1164	3019	3660
GCA_002307845.1_ASM230784v1_genomic.fna	SMYN45.fna	84.5953	2827	4101
GCA_002307845.1_ASM230784v1_genomic.fna	SMYN44.fna	84.5762	2843	4101
GCA_002307845.1_ASM230784v1_genomic.fna	SMYN42.fna	84.5513	2759	4101
GCA_002307845.1_ASM230784v1_genomic.fna	SMYN41.fna	84.5291	2899	4101
GCA_002307845.1_ASM230784v1_genomic.fna	SMYN43.fna	84.4374	2806	4101
GCA_002308015.1_ASM230801v1_genomic.fna	SMYN43.fna	97.1304	3934	4427
GCA_002308015.1_ASM230801v1_genomic.fna	SMYN42.fna	97.1289	3937	4427
GCA_002308015.1_ASM230801v1_genomic.fna	SMYN41.fna	92.9355	3784	4427
GCA_002308015.1_ASM230801v1_genomic.fna	SMYN44.fna	92.2388	3788	4427
GCA_002308015.1_ASM230801v1_genomic.fna	SMYN45.fna	92.0476	3788	4427
GCA_002316475.1_ASM231647v1_genomic.fna	SMYN45.fna	88.8771	3301	4385
GCA_002316475.1_ASM231647v1_genomic.fna	SMYN41.fna	88.8153	3354	4385
GCA_002316475.1_ASM231647v1_genomic.fna	SMYN44.fna	88.7766	3316	4385
GCA_002316475.1_ASM231647v1_genomic.fna	SMYN42.fna	88.6855	3268	4385
GCA_002316475.1_ASM231647v1_genomic.fna	SMYN43.fna	88.6207	3292	4385
GCA_002320635.1_ASM232063v1_genomic.fna	SMYN44.fna	98.1255	3756	4211
GCA_002320635.1_ASM232063v1_genomic.fna	SMYN45.fna	98.1157	3786	4211
GCA_002320635.1_ASM232063v1_genomic.fna	SMYN42.fna	91.7603	3434	4211
GCA_002320635.1_ASM232063v1_genomic.fna	SMYN41.fna	91.6812	3499	4211
GCA_002320635.1_ASM232063v1_genomic.fna	SMYN43.fna	91.6743	3461	4211
GCA_002322235.1_ASM232223v1_genomic.fna	SMYN43.fna	92.7143	3118	3612
GCA_002322235.1_ASM232223v1_genomic.fna	SMYN42.fna	92.6777	3124	3612
GCA_002322235.1_ASM232223v1_genomic.fna	SMYN45.fna	92.4001	3121	3612
GCA_002322235.1_ASM232223v1_genomic.fna	SMYN44.fna	92.3269	3090	3612
GCA_002322235.1_ASM232223v1_genomic.fna	SMYN41.fna	91.3045	3056	3612
GCA_002322615.1_ASM232261v1_genomic.fna	SMYN45.fna	88.9457	2798	3456
GCA_002322615.1_ASM232261v1_genomic.fna	SMYN41.fna	88.8186	2820	3456
GCA_002322615.1_ASM232261v1_genomic.fna	SMYN44.fna	88.7941	2794	3456
GCA_002322615.1_ASM232261v1_genomic.fna	SMYN43.fna	88.6509	2784	3456
GCA_002322615.1_ASM232261v1_genomic.fna	SMYN42.fna	88.5842	2801	3456
GCA_002322815.1_ASM232281v1_genomic.fna	SMYN42.fna	92.1517	2988	3393
GCA_002322815.1_ASM232281v1_genomic.fna	SMYN43.fna	92.1383	2968	3393
GCA_002322815.1_ASM232281v1_genomic.fna	SMYN41.fna	92.0019	2960	3393
GCA_002322815.1_ASM232281v1_genomic.fna	SMYN44.fna	91.0718	2941	3393
GCA_002322815.1_ASM232281v1_genomic.fna	SMYN45.fna	91.0672	2974	3393
GCA_002322825.1_ASM232282v1_genomic.fna	SMYN45.fna	92.8647	3722	4640
GCA_002322825.1_ASM232282v1_genomic.fna	SMYN44.fna	92.8567	3736	4640
GCA_002322825.1_ASM232282v1_genomic.fna	SMYN41.fna	92.7676	3827	4640
GCA_002322825.1_ASM232282v1_genomic.fna	SMYN42.fna	91.7598	3606	4640
GCA_002322825.1_ASM232282v1_genomic.fna	SMYN43.fna	91.6846	3632	4640
GCA_002332595.1_ASM233259v1_genomic.fna	SMYN41.fna	88.3154	3443	4294
GCA_002332595.1_ASM233259v1_genomic.fna	SMYN45.fna	88.2109	3407	4294
GCA_002332595.1_ASM233259v1_genomic.fna	SMYN44.fna	88.1834	3368	4294
GCA_002332595.1_ASM233259v1_genomic.fna	SMYN42.fna	88.1334	3361	4294
GCA_002332595.1_ASM233259v1_genomic.fna	SMYN43.fna	88.121	3371	4294
GCA_002333345.1_ASM233334v1_genomic.fna	SMYN45.fna	84.1263	2792	4056
GCA_002333345.1_ASM233334v1_genomic.fna	SMYN42.fna	84.0021	2785	4056
GCA_002333345.1_ASM233334v1_genomic.fna	SMYN41.fna	83.977	2832	4056
GCA_002333345.1_ASM233334v1_genomic.fna	SMYN43.fna	83.9737	2771	4056
GCA_002333345.1_ASM233334v1_genomic.fna	SMYN44.fna	83.9608	2797	4056
GCA_002335325.1_ASM233532v1_genomic.fna	SMYN45.fna	98.3789	4007	4423
GCA_002335325.1_ASM233532v1_genomic.fna	SMYN44.fna	98.3384	3963	4423
GCA_002335325.1_ASM233532v1_genomic.fna	SMYN41.fna	91.7999	3743	4423
GCA_002335325.1_ASM233532v1_genomic.fna	SMYN43.fna	91.796	3671	4423
GCA_002335325.1_ASM233532v1_genomic.fna	SMYN42.fna	91.7943	3664	4423
GCA_002338245.1_ASM233824v1_genomic.fna	SMYN41.fna	84.1749	2689	3793
GCA_002338245.1_ASM233824v1_genomic.fna	SMYN45.fna	84.1151	2706	3793
GCA_002338245.1_ASM233824v1_genomic.fna	SMYN44.fna	84.1006	2665	3793
GCA_002338245.1_ASM233824v1_genomic.fna	SMYN42.fna	84.0673	2645	3793
GCA_002338245.1_ASM233824v1_genomic.fna	SMYN43.fna	84.044	2655	3793
GCA_002340145.1_ASM234014v1_genomic.fna	SMYN42.fna	84.3704	2696	3957
GCA_002340145.1_ASM234014v1_genomic.fna	SMYN43.fna	84.3593	2696	3957
GCA_002340145.1_ASM234014v1_genomic.fna	SMYN44.fna	84.3404	2720	3957
GCA_002340145.1_ASM234014v1_genomic.fna	SMYN41.fna	84.3052	2813	3957
GCA_002340145.1_ASM234014v1_genomic.fna	SMYN45.fna	84.277	2741	3957
GCA_002345355.1_ASM234535v1_genomic.fna	SMYN41.fna	88.5141	3540	4401
GCA_002345355.1_ASM234535v1_genomic.fna	SMYN45.fna	88.4159	3457	4401
GCA_002345355.1_ASM234535v1_genomic.fna	SMYN44.fna	88.3368	3446	4401
GCA_002345355.1_ASM234535v1_genomic.fna	SMYN42.fna	88.2206	3488	4401
GCA_002345355.1_ASM234535v1_genomic.fna	SMYN43.fna	88.1987	3487	4401
GCA_002363385.1_ASM236338v1_genomic.fna	SMYN45.fna	84.0724	2800	3946
GCA_002363385.1_ASM236338v1_genomic.fna	SMYN43.fna	84.0544	2763	3946
GCA_002363385.1_ASM236338v1_genomic.fna	SMYN41.fna	84.0439	2831	3946
GCA_002363385.1_ASM236338v1_genomic.fna	SMYN42.fna	84.0116	2797	3946
GCA_002363385.1_ASM236338v1_genomic.fna	SMYN44.fna	84.0041	2811	3946
GCA_002364375.1_ASM236437v1_genomic.fna	SMYN42.fna	92.83	3006	3379
GCA_002364375.1_ASM236437v1_genomic.fna	SMYN45.fna	92.797	3006	3379
GCA_002364375.1_ASM236437v1_genomic.fna	SMYN43.fna	92.7607	3015	3379
GCA_002364375.1_ASM236437v1_genomic.fna	SMYN44.fna	92.6539	2975	3379
GCA_002364375.1_ASM236437v1_genomic.fna	SMYN41.fna	91.5704	2951	3379
GCA_002364755.1_ASM236475v1_genomic.fna	SMYN41.fna	88.8204	3363	4280
GCA_002364755.1_ASM236475v1_genomic.fna	SMYN45.fna	88.7974	3292	4280
GCA_002364755.1_ASM236475v1_genomic.fna	SMYN44.fna	88.7344	3289	4280
GCA_002364755.1_ASM236475v1_genomic.fna	SMYN43.fna	88.6114	3274	4280
GCA_002364755.1_ASM236475v1_genomic.fna	SMYN42.fna	88.5809	3282	4280
GCA_002365065.1_ASM236506v1_genomic.fna	SMYN45.fna	84.4459	2827	4008
GCA_002365065.1_ASM236506v1_genomic.fna	SMYN41.fna	84.4361	2864	4008
GCA_002365065.1_ASM236506v1_genomic.fna	SMYN42.fna	84.3785	2823	4008
GCA_002365065.1_ASM236506v1_genomic.fna	SMYN44.fna	84.3472	2851	4008
GCA_002365065.1_ASM236506v1_genomic.fna	SMYN43.fna	84.3237	2820	4008
GCA_002365215.1_ASM236521v1_genomic.fna	SMYN45.fna	84.187	2583	3613
GCA_002365215.1_ASM236521v1_genomic.fna	SMYN44.fna	84.1384	2588	3613
GCA_002365215.1_ASM236521v1_genomic.fna	SMYN43.fna	84.1182	2548	3613
GCA_002365215.1_ASM236521v1_genomic.fna	SMYN42.fna	84.108	2551	3613
GCA_002365215.1_ASM236521v1_genomic.fna	SMYN41.fna	84.1079	2635	3613
GCA_002365915.1_ASM236591v1_genomic.fna	SMYN45.fna	84.4317	2642	3860
GCA_002365915.1_ASM236591v1_genomic.fna	SMYN44.fna	84.3718	2648	3860
GCA_002365915.1_ASM236591v1_genomic.fna	SMYN41.fna	84.2906	2754	3860
GCA_002365915.1_ASM236591v1_genomic.fna	SMYN42.fna	84.1971	2672	3860
GCA_002365915.1_ASM236591v1_genomic.fna	SMYN43.fna	84.1871	2679	3860
GCA_002367155.1_ASM236715v1_genomic.fna	SMYN44.fna	93.1294	3469	4051
GCA_002367155.1_ASM236715v1_genomic.fna	SMYN45.fna	93.0271	3503	4051
GCA_002367155.1_ASM236715v1_genomic.fna	SMYN41.fna	91.8385	3439	4051
GCA_002367155.1_ASM236715v1_genomic.fna	SMYN43.fna	91.6556	3341	4051
GCA_002367155.1_ASM236715v1_genomic.fna	SMYN42.fna	91.6188	3340	4051
GCA_002377295.1_ASM237729v1_genomic.fna	SMYN45.fna	88.2661	3235	4302
GCA_002377295.1_ASM237729v1_genomic.fna	SMYN41.fna	88.2303	3321	4302
GCA_002377295.1_ASM237729v1_genomic.fna	SMYN44.fna	88.2024	3220	4302
GCA_002377295.1_ASM237729v1_genomic.fna	SMYN43.fna	88.0153	3275	4302
GCA_002377295.1_ASM237729v1_genomic.fna	SMYN42.fna	88.0059	3259	4302
GCA_002378285.1_ASM237828v1_genomic.fna	SMYN44.fna	92.9613	3721	4568
GCA_002378285.1_ASM237828v1_genomic.fna	SMYN45.fna	92.7681	3708	4568
GCA_002378285.1_ASM237828v1_genomic.fna	SMYN41.fna	92.552	3744	4568
GCA_002378285.1_ASM237828v1_genomic.fna	SMYN42.fna	91.5168	3556	4568
GCA_002378285.1_ASM237828v1_genomic.fna	SMYN43.fna	91.4968	3576	4568
GCA_002378345.1_ASM237834v1_genomic.fna	SMYN45.fna	98.0202	3693	3972
GCA_002378345.1_ASM237834v1_genomic.fna	SMYN44.fna	97.9606	3666	3972
GCA_002378345.1_ASM237834v1_genomic.fna	SMYN41.fna	91.9677	3434	3972
GCA_002378345.1_ASM237834v1_genomic.fna	SMYN42.fna	91.8119	3412	3972
GCA_002378345.1_ASM237834v1_genomic.fna	SMYN43.fna	91.8093	3416	3972
GCA_002378385.1_ASM237838v1_genomic.fna	SMYN41.fna	91.6084	3717	4519
GCA_002378385.1_ASM237838v1_genomic.fna	SMYN44.fna	91.07	3573	4519
GCA_002378385.1_ASM237838v1_genomic.fna	SMYN45.fna	91.0645	3576	4519
GCA_002378385.1_ASM237838v1_genomic.fna	SMYN42.fna	90.7603	3503	4519
GCA_002378385.1_ASM237838v1_genomic.fna	SMYN43.fna	90.756	3498	4519
GCA_002380055.1_ASM238005v1_genomic.fna	SMYN44.fna	83.9398	2717	4067
GCA_002380055.1_ASM238005v1_genomic.fna	SMYN41.fna	83.9138	2837	4067
GCA_002380055.1_ASM238005v1_genomic.fna	SMYN45.fna	83.8589	2775	4067
GCA_002380055.1_ASM238005v1_genomic.fna	SMYN42.fna	83.7516	2734	4067
GCA_002380055.1_ASM238005v1_genomic.fna	SMYN43.fna	83.749	2745	4067
GCA_002380865.1_ASM238086v1_genomic.fna	SMYN41.fna	92.5	2960	3401
GCA_002380865.1_ASM238086v1_genomic.fna	SMYN44.fna	92.3841	2921	3401
GCA_002380865.1_ASM238086v1_genomic.fna	SMYN45.fna	92.2688	2945	3401
GCA_002380865.1_ASM238086v1_genomic.fna	SMYN42.fna	91.1042	2863	3401
GCA_002380865.1_ASM238086v1_genomic.fna	SMYN43.fna	91.0108	2897	3401
GCA_002384285.1_ASM238428v1_genomic.fna	SMYN44.fna	93.0331	3924	4741
GCA_002384285.1_ASM238428v1_genomic.fna	SMYN45.fna	92.8794	3868	4741
GCA_002384285.1_ASM238428v1_genomic.fna	SMYN43.fna	92.8721	3832	4741
GCA_002384285.1_ASM238428v1_genomic.fna	SMYN42.fna	92.8571	3843	4741
GCA_002384285.1_ASM238428v1_genomic.fna	SMYN41.fna	91.7575	3757	4741
GCA_002384535.1_ASM238453v1_genomic.fna	SMYN41.fna	93.1227	3768	4395
GCA_002384535.1_ASM238453v1_genomic.fna	SMYN44.fna	92.9916	3664	4395
GCA_002384535.1_ASM238453v1_genomic.fna	SMYN45.fna	92.9722	3701	4395
GCA_002384535.1_ASM238453v1_genomic.fna	SMYN42.fna	91.7241	3561	4395
GCA_002384535.1_ASM238453v1_genomic.fna	SMYN43.fna	91.6853	3561	4395
GCA_002386405.1_ASM238640v1_genomic.fna	SMYN45.fna	84.5296	2488	3464
GCA_002386405.1_ASM238640v1_genomic.fna	SMYN42.fna	84.5284	2498	3464
GCA_002386405.1_ASM238640v1_genomic.fna	SMYN43.fna	84.5152	2507	3464
GCA_002386405.1_ASM238640v1_genomic.fna	SMYN41.fna	84.4769	2547	3464
GCA_002386405.1_ASM238640v1_genomic.fna	SMYN44.fna	84.4608	2485	3464
GCA_002387785.1_ASM238778v1_genomic.fna	SMYN44.fna	84.3585	2553	3635
GCA_002387785.1_ASM238778v1_genomic.fna	SMYN45.fna	84.3468	2563	3635
GCA_002387785.1_ASM238778v1_genomic.fna	SMYN41.fna	84.2566	2585	3635
GCA_002387785.1_ASM238778v1_genomic.fna	SMYN43.fna	84.2345	2558	3635
GCA_002387785.1_ASM238778v1_genomic.fna	SMYN42.fna	84.1868	2578	3635
GCA_002387845.1_ASM238784v1_genomic.fna	SMYN45.fna	83.6459	2795	4340
GCA_002387845.1_ASM238784v1_genomic.fna	SMYN42.fna	83.5731	2780	4340
GCA_002387845.1_ASM238784v1_genomic.fna	SMYN44.fna	83.5405	2793	4340
GCA_002387845.1_ASM238784v1_genomic.fna	SMYN43.fna	83.5093	2775	4340
GCA_002387845.1_ASM238784v1_genomic.fna	SMYN41.fna	83.4991	2831	4340
GCA_002387865.1_ASM238786v1_genomic.fna	SMYN41.fna	84.2916	2741	4049
GCA_002387865.1_ASM238786v1_genomic.fna	SMYN44.fna	84.2254	2714	4049
GCA_002387865.1_ASM238786v1_genomic.fna	SMYN43.fna	84.1115	2695	4049
GCA_002387865.1_ASM238786v1_genomic.fna	SMYN42.fna	84.0478	2724	4049
GCA_002387865.1_ASM238786v1_genomic.fna	SMYN45.fna	84.044	2744	4049
GCA_002388155.1_ASM238815v1_genomic.fna	SMYN45.fna	88.7669	3202	4174
GCA_002388155.1_ASM238815v1_genomic.fna	SMYN41.fna	88.7602	3247	4174
GCA_002388155.1_ASM238815v1_genomic.fna	SMYN44.fna	88.6922	3166	4174
GCA_002388155.1_ASM238815v1_genomic.fna	SMYN42.fna	88.6151	3143	4174
GCA_002388155.1_ASM238815v1_genomic.fna	SMYN43.fna	88.5173	3147	4174
GCA_002389805.1_ASM238980v1_genomic.fna	SMYN44.fna	97.691	4139	4692
GCA_002389805.1_ASM238980v1_genomic.fna	SMYN45.fna	97.6837	4075	4692
GCA_002389805.1_ASM238980v1_genomic.fna	SMYN42.fna	92.0099	3762	4692
GCA_002389805.1_ASM238980v1_genomic.fna	SMYN43.fna	91.9558	3797	4692
GCA_002389805.1_ASM238980v1_genomic.fna	SMYN41.fna	91.907	3851	4692
GCA_002389885.1_ASM238988v1_genomic.fna	SMYN45.fna	93.3502	3903	4383
GCA_002389885.1_ASM238988v1_genomic.fna	SMYN44.fna	93.2734	3841	4383
GCA_002389885.1_ASM238988v1_genomic.fna	SMYN43.fna	92.221	3770	4383
GCA_002389885.1_ASM238988v1_genomic.fna	SMYN42.fna	92.2055	3764	4383
GCA_002389885.1_ASM238988v1_genomic.fna	SMYN41.fna	92.1454	3795	4383
GCA_002391785.1_ASM239178v1_genomic.fna	SMYN45.fna	98.2882	4025	4407
GCA_002391785.1_ASM239178v1_genomic.fna	SMYN44.fna	98.1957	3975	4407
GCA_002391785.1_ASM239178v1_genomic.fna	SMYN41.fna	92.0198	3714	4407
GCA_002391785.1_ASM239178v1_genomic.fna	SMYN43.fna	92.0134	3677	4407
GCA_002391785.1_ASM239178v1_genomic.fna	SMYN42.fna	92.0041	3670	4407
GCA_002392005.1_ASM239200v1_genomic.fna	SMYN41.fna	94.3489	3541	3934
GCA_002392005.1_ASM239200v1_genomic.fna	SMYN42.fna	93.3266	3466	3934
GCA_002392005.1_ASM239200v1_genomic.fna	SMYN43.fna	93.3233	3469	3934
GCA_002392005.1_ASM239200v1_genomic.fna	SMYN44.fna	92.4858	3403	3934
GCA_002392005.1_ASM239200v1_genomic.fna	SMYN45.fna	92.4747	3436	3934
GCA_002397305.1_ASM239730v1_genomic.fna	SMYN44.fna	84.2606	2683	3918
GCA_002397305.1_ASM239730v1_genomic.fna	SMYN45.fna	84.254	2697	3918
GCA_002397305.1_ASM239730v1_genomic.fna	SMYN41.fna	84.254	2737	3918
GCA_002397305.1_ASM239730v1_genomic.fna	SMYN43.fna	84.2003	2649	3918
GCA_002397305.1_ASM239730v1_genomic.fna	SMYN42.fna	84.0925	2693	3918
GCA_002411275.1_ASM241127v1_genomic.fna	SMYN44.fna	92.7481	2999	3462
GCA_002411275.1_ASM241127v1_genomic.fna	SMYN45.fna	92.6816	3052	3462
GCA_002411275.1_ASM241127v1_genomic.fna	SMYN41.fna	91.589	2990	3462
GCA_002411275.1_ASM241127v1_genomic.fna	SMYN42.fna	91.1306	2932	3462
GCA_002411275.1_ASM241127v1_genomic.fna	SMYN43.fna	91.0784	2939	3462
GCA_002413905.1_ASM241390v1_genomic.fna	SMYN41.fna	88.7608	3227	3965
GCA_002413905.1_ASM241390v1_genomic.fna	SMYN44.fna	88.7579	3156	3965
GCA_002413905.1_ASM241390v1_genomic.fna	SMYN45.fna	88.7229	3181	3965
GCA_002413905.1_ASM241390v1_genomic.fna	SMYN42.fna	88.5802	3161	3965
GCA_002413905.1_ASM241390v1_genomic.fna	SMYN43.fna	88.5088	3171	3965
GCA_002415825.1_ASM241582v1_genomic.fna	SMYN45.fna	98.7133	4110	4416
GCA_002415825.1_ASM241582v1_genomic.fna	SMYN44.fna	98.377	4103	4416
GCA_002415825.1_ASM241582v1_genomic.fna	SMYN41.fna	92.1242	3761	4416
GCA_002415825.1_ASM241582v1_genomic.fna	SMYN42.fna	92.0108	3711	4416
GCA_002415825.1_ASM241582v1_genomic.fna	SMYN43.fna	92.005	3710	4416
GCA_002416205.1_ASM241620v1_genomic.fna	SMYN41.fna	92.541	3442	4097
GCA_002416205.1_ASM241620v1_genomic.fna	SMYN44.fna	92.4268	3365	4097
GCA_002416205.1_ASM241620v1_genomic.fna	SMYN45.fna	92.3995	3426	4097
GCA_002416205.1_ASM241620v1_genomic.fna	SMYN43.fna	91.376	3306	4097
GCA_002416205.1_ASM241620v1_genomic.fna	SMYN42.fna	91.3708	3308	4097
GCA_002418505.1_ASM241850v1_genomic.fna	SMYN41.fna	88.9416	3209	4094
GCA_002418505.1_ASM241850v1_genomic.fna	SMYN45.fna	88.912	3151	4094
GCA_002418505.1_ASM241850v1_genomic.fna	SMYN44.fna	88.8614	3137	4094
GCA_002418505.1_ASM241850v1_genomic.fna	SMYN42.fna	88.7447	3118	4094
GCA_002418505.1_ASM241850v1_genomic.fna	SMYN43.fna	88.6003	3146	4094
GCA_002418535.1_ASM241853v1_genomic.fna	SMYN44.fna	97.4726	3247	3465
GCA_002418535.1_ASM241853v1_genomic.fna	SMYN45.fna	97.47	3287	3465
GCA_002418535.1_ASM241853v1_genomic.fna	SMYN42.fna	91.7799	3048	3465
GCA_002418535.1_ASM241853v1_genomic.fna	SMYN41.fna	91.7588	3067	3465
GCA_002418535.1_ASM241853v1_genomic.fna	SMYN43.fna	91.6808	3067	3465
GCA_002420585.1_ASM242058v1_genomic.fna	SMYN43.fna	98.1903	3918	4113
GCA_002420585.1_ASM242058v1_genomic.fna	SMYN42.fna	98.1788	3915	4113
GCA_002420585.1_ASM242058v1_genomic.fna	SMYN41.fna	93.1137	3745	4113
GCA_002420585.1_ASM242058v1_genomic.fna	SMYN45.fna	92.1154	3692	4113
GCA_002420585.1_ASM242058v1_genomic.fna	SMYN44.fna	92.0688	3635	4113
GCA_002420685.1_ASM242068v1_genomic.fna	SMYN44.fna	83.2244	2661	4089
GCA_002420685.1_ASM242068v1_genomic.fna	SMYN45.fna	83.077	2643	4089
GCA_002420685.1_ASM242068v1_genomic.fna	SMYN42.fna	83.0385	2616	4089
GCA_002420685.1_ASM242068v1_genomic.fna	SMYN43.fna	82.9333	2654	4089
GCA_002420685.1_ASM242068v1_genomic.fna	SMYN41.fna	82.9023	2692	4089
GCA_002421325.1_ASM242132v1_genomic.fna	SMYN45.fna	98.0986	3944	4209
GCA_002421325.1_ASM242132v1_genomic.fna	SMYN44.fna	98.0393	3876	4209
GCA_002421325.1_ASM242132v1_genomic.fna	SMYN41.fna	91.9866	3649	4209
GCA_002421325.1_ASM242132v1_genomic.fna	SMYN42.fna	91.8807	3617	4209
GCA_002421325.1_ASM242132v1_genomic.fna	SMYN43.fna	91.8099	3622	4209
GCA_002425625.1_ASM242562v1_genomic.fna	SMYN41.fna	88.8571	3213	4229
GCA_002425625.1_ASM242562v1_genomic.fna	SMYN45.fna	88.7073	3168	4229
GCA_002425625.1_ASM242562v1_genomic.fna	SMYN44.fna	88.6319	3135	4229
GCA_002425625.1_ASM242562v1_genomic.fna	SMYN43.fna	88.4534	3145	4229
GCA_002425625.1_ASM242562v1_genomic.fna	SMYN42.fna	88.4167	3142	4229
GCA_002428185.1_ASM242818v1_genomic.fna	SMYN45.fna	88.9848	3235	4171
GCA_002428185.1_ASM242818v1_genomic.fna	SMYN41.fna	88.9035	3258	4171
GCA_002428185.1_ASM242818v1_genomic.fna	SMYN44.fna	88.8478	3219	4171
GCA_002428185.1_ASM242818v1_genomic.fna	SMYN43.fna	88.7608	3193	4171
GCA_002428185.1_ASM242818v1_genomic.fna	SMYN42.fna	88.734	3200	4171
GCA_002429565.1_ASM242956v1_genomic.fna	SMYN44.fna	84.2412	2263	3093
GCA_002429565.1_ASM242956v1_genomic.fna	SMYN45.fna	84.0672	2239	3093
GCA_002429565.1_ASM242956v1_genomic.fna	SMYN41.fna	84.0593	2311	3093
GCA_002429565.1_ASM242956v1_genomic.fna	SMYN43.fna	84.0494	2264	3093
GCA_002429565.1_ASM242956v1_genomic.fna	SMYN42.fna	84.0385	2259	3093
GCA_002432525.1_ASM243252v1_genomic.fna	SMYN45.fna	89.0024	2498	3035
GCA_002432525.1_ASM243252v1_genomic.fna	SMYN41.fna	88.9232	2529	3035
GCA_002432525.1_ASM243252v1_genomic.fna	SMYN44.fna	88.8847	2481	3035
GCA_002432525.1_ASM243252v1_genomic.fna	SMYN43.fna	88.6045	2494	3035
GCA_002432525.1_ASM243252v1_genomic.fna	SMYN42.fna	88.5883	2519	3035
GCA_002432605.1_ASM243260v1_genomic.fna	SMYN41.fna	92.9285	3703	4242
GCA_002432605.1_ASM243260v1_genomic.fna	SMYN44.fna	92.8895	3621	4242
GCA_002432605.1_ASM243260v1_genomic.fna	SMYN45.fna	92.8168	3677	4242
GCA_002432605.1_ASM243260v1_genomic.fna	SMYN42.fna	91.6202	3552	4242
GCA_002432605.1_ASM243260v1_genomic.fna	SMYN43.fna	91.5829	3567	4242
GCA_002434465.1_ASM243446v1_genomic.fna	SMYN41.fna	84.2464	2826	4063
GCA_002434465.1_ASM243446v1_genomic.fna	SMYN42.fna	84.2414	2701	4063
GCA_002434465.1_ASM243446v1_genomic.fna	SMYN43.fna	84.2333	2717	4063
GCA_002434465.1_ASM243446v1_genomic.fna	SMYN45.fna	84.164	2785	4063
GCA_002434465.1_ASM243446v1_genomic.fna	SMYN44.fna	84.1263	2773	4063
GCA_002435595.1_ASM243559v1_genomic.fna	SMYN45.fna	84.4733	2904	4171
GCA_002435595.1_ASM243559v1_genomic.fna	SMYN44.fna	84.4599	2890	4171
GCA_002435595.1_ASM243559v1_genomic.fna	SMYN42.fna	84.4437	2856	4171
GCA_002435595.1_ASM243559v1_genomic.fna	SMYN41.fna	84.3965	2969	4171
GCA_002435595.1_ASM243559v1_genomic.fna	SMYN43.fna	84.3694	2876	4171
GCA_002436215.1_ASM243621v1_genomic.fna	SMYN44.fna	84.3558	2702	3974
GCA_002436215.1_ASM243621v1_genomic.fna	SMYN42.fna	84.3003	2694	3974
GCA_002436215.1_ASM243621v1_genomic.fna	SMYN41.fna	84.2666	2762	3974
GCA_002436215.1_ASM243621v1_genomic.fna	SMYN43.fna	84.181	2707	3974
GCA_002436215.1_ASM243621v1_genomic.fna	SMYN45.fna	84.172	2716	3974
GCA_002438265.1_ASM243826v1_genomic.fna	SMYN45.fna	84.1435	2703	3908
GCA_002438265.1_ASM243826v1_genomic.fna	SMYN43.fna	84.0294	2626	3908
GCA_002438265.1_ASM243826v1_genomic.fna	SMYN44.fna	83.9695	2727	3908
GCA_002438265.1_ASM243826v1_genomic.fna	SMYN41.fna	83.8874	2745	3908
GCA_002438265.1_ASM243826v1_genomic.fna	SMYN42.fna	83.8366	2692	3908
GCA_002439195.1_ASM243919v1_genomic.fna	SMYN41.fna	94.3989	3936	4496
GCA_002439195.1_ASM243919v1_genomic.fna	SMYN42.fna	93.3438	3892	4496
GCA_002439195.1_ASM243919v1_genomic.fna	SMYN43.fna	93.343	3895	4496
GCA_002439195.1_ASM243919v1_genomic.fna	SMYN44.fna	92.4211	3800	4496
GCA_002439195.1_ASM243919v1_genomic.fna	SMYN45.fna	92.3781	3798	4496
GCA_002439275.1_ASM243927v1_genomic.fna	SMYN41.fna	92.2658	3106	3678
GCA_002439275.1_ASM243927v1_genomic.fna	SMYN44.fna	92.1023	3002	3678
GCA_002439275.1_ASM243927v1_genomic.fna	SMYN45.fna	92.01	3065	3678
GCA_002439275.1_ASM243927v1_genomic.fna	SMYN42.fna	90.9086	2958	3678
GCA_002439275.1_ASM243927v1_genomic.fna	SMYN43.fna	90.6934	2983	3678
GCA_002440325.1_ASM244032v1_genomic.fna	SMYN41.fna	92.8048	3897	4682
GCA_002440325.1_ASM244032v1_genomic.fna	SMYN45.fna	92.625	3831	4682
GCA_002440325.1_ASM244032v1_genomic.fna	SMYN44.fna	92.6032	3784	4682
GCA_002440325.1_ASM244032v1_genomic.fna	SMYN42.fna	91.6364	3686	4682
GCA_002440325.1_ASM244032v1_genomic.fna	SMYN43.fna	91.5746	3689	4682
GCA_002440415.1_ASM244041v1_genomic.fna	SMYN41.fna	94.0074	2958	3252
GCA_002440415.1_ASM244041v1_genomic.fna	SMYN42.fna	93.0145	2871	3252
GCA_002440415.1_ASM244041v1_genomic.fna	SMYN43.fna	93.0136	2887	3252
GCA_002440415.1_ASM244041v1_genomic.fna	SMYN45.fna	92.1643	2861	3252
GCA_002440415.1_ASM244041v1_genomic.fna	SMYN44.fna	92.1432	2839	3252
GCA_002440445.1_ASM244044v1_genomic.fna	SMYN41.fna	92.5777	3500	4216
GCA_002440445.1_ASM244044v1_genomic.fna	SMYN43.fna	92.5423	3447	4216
GCA_002440445.1_ASM244044v1_genomic.fna	SMYN42.fna	92.506	3460	4216
GCA_002440445.1_ASM244044v1_genomic.fna	SMYN44.fna	91.541	3371	4216
GCA_002440445.1_ASM244044v1_genomic.fna	SMYN45.fna	91.5183	3403	4216
GCA_002440545.1_ASM244054v1_genomic.fna	SMYN44.fna	83.7969	2493	3373
GCA_002440545.1_ASM244054v1_genomic.fna	SMYN42.fna	83.7359	2419	3373
GCA_002440545.1_ASM244054v1_genomic.fna	SMYN41.fna	83.7296	2518	3373
GCA_002440545.1_ASM244054v1_genomic.fna	SMYN43.fna	83.7102	2438	3373
GCA_002440545.1_ASM244054v1_genomic.fna	SMYN45.fna	83.6616	2481	3373
GCA_002440715.1_ASM244071v1_genomic.fna	SMYN44.fna	88.2329	3349	4356
GCA_002440715.1_ASM244071v1_genomic.fna	SMYN41.fna	88.1136	3437	4356
GCA_002440715.1_ASM244071v1_genomic.fna	SMYN45.fna	88.0915	3319	4356
GCA_002440715.1_ASM244071v1_genomic.fna	SMYN42.fna	88.022	3304	4356
GCA_002440715.1_ASM244071v1_genomic.fna	SMYN43.fna	87.9485	3341	4356
GCA_002453345.1_ASM245334v1_genomic.fna	SMYN45.fna	98.5732	4202	4451
GCA_002453345.1_ASM245334v1_genomic.fna	SMYN44.fna	98.5046	4131	4451
GCA_002453345.1_ASM245334v1_genomic.fna	SMYN41.fna	92.0716	3802	4451
GCA_002453345.1_ASM245334v1_genomic.fna	SMYN43.fna	92.0344	3790	4451
GCA_002453345.1_ASM245334v1_genomic.fna	SMYN42.fna	91.9906	3803	4451
GCA_002453555.1_ASM245355v1_genomic.fna	SMYN45.fna	92.8272	3644	4337
GCA_002453555.1_ASM245355v1_genomic.fna	SMYN44.fna	92.8141	3680	4337
GCA_002453555.1_ASM245355v1_genomic.fna	SMYN42.fna	92.7892	3648	4337
GCA_002453555.1_ASM245355v1_genomic.fna	SMYN43.fna	92.7813	3642	4337
GCA_002453555.1_ASM245355v1_genomic.fna	SMYN41.fna	91.6038	3569	4337
GCA_002469625.1_ASM246962v1_genomic.fna	SMYN42.fna	84.0578	2772	4025
GCA_002469625.1_ASM246962v1_genomic.fna	SMYN41.fna	84.0272	2874	4025
GCA_002469625.1_ASM246962v1_genomic.fna	SMYN43.fna	84.0017	2760	4025
GCA_002469625.1_ASM246962v1_genomic.fna	SMYN45.fna	83.9915	2842	4025
GCA_002469625.1_ASM246962v1_genomic.fna	SMYN44.fna	83.9542	2837	4025
GCA_002470085.1_ASM247008v1_genomic.fna	SMYN44.fna	98.4684	4195	4639
GCA_002470085.1_ASM247008v1_genomic.fna	SMYN45.fna	98.3749	4227	4639
GCA_002470085.1_ASM247008v1_genomic.fna	SMYN42.fna	92.031	3863	4639
GCA_002470085.1_ASM247008v1_genomic.fna	SMYN41.fna	92.0091	3878	4639
GCA_002470085.1_ASM247008v1_genomic.fna	SMYN43.fna	91.9981	3882	4639
GCA_002476435.1_ASM247643v1_genomic.fna	SMYN43.fna	83.7248	2340	3465
GCA_002476435.1_ASM247643v1_genomic.fna	SMYN45.fna	83.682	2394	3465
GCA_002476435.1_ASM247643v1_genomic.fna	SMYN44.fna	83.641	2454	3465
GCA_002476435.1_ASM247643v1_genomic.fna	SMYN41.fna	83.4998	2491	3465
GCA_002476435.1_ASM247643v1_genomic.fna	SMYN42.fna	83.3779	2394	3465
GCA_002477025.1_ASM247702v1_genomic.fna	SMYN44.fna	93.1556	3944	4768
GCA_002477025.1_ASM247702v1_genomic.fna	SMYN45.fna	93.0352	3908	4768
GCA_002477025.1_ASM247702v1_genomic.fna	SMYN42.fna	92.1357	3773	4768
GCA_002477025.1_ASM247702v1_genomic.fna	SMYN43.fna	92.0606	3797	4768
GCA_002477025.1_ASM247702v1_genomic.fna	SMYN41.fna	91.848	3849	4768
GCA_002478195.1_ASM247819v1_genomic.fna	SMYN44.fna	98.2169	4127	4393
GCA_002478195.1_ASM247819v1_genomic.fna	SMYN45.fna	98.1873	4105	4393
GCA_002478195.1_ASM247819v1_genomic.fna	SMYN41.fna	92.1501	3796	4393
GCA_002478195.1_ASM247819v1_genomic.fna	SMYN43.fna	91.9837	3754	4393
GCA_002478195.1_ASM247819v1_genomic.fna	SMYN42.fna	91.9816	3763	4393
GCA_002479535.1_ASM247953v1_genomic.fna	SMYN45.fna	93.2545	3825	4403
GCA_002479535.1_ASM247953v1_genomic.fna	SMYN44.fna	93.1364	3779	4403
GCA_002479535.1_ASM247953v1_genomic.fna	SMYN41.fna	92.1258	3733	4403
GCA_002479535.1_ASM247953v1_genomic.fna	SMYN42.fna	92.0999	3725	4403
GCA_002479535.1_ASM247953v1_genomic.fna	SMYN43.fna	92.0672	3731	4403
GCA_002482325.1_ASM248232v1_genomic.fna	SMYN45.fna	89.0302	3294	4234
GCA_002482325.1_ASM248232v1_genomic.fna	SMYN41.fna	89.0092	3357	4234
GCA_002482325.1_ASM248232v1_genomic.fna	SMYN44.fna	88.949	3284	4234
GCA_002482325.1_ASM248232v1_genomic.fna	SMYN43.fna	88.7775	3308	4234
GCA_002482325.1_ASM248232v1_genomic.fna	SMYN42.fna	88.7568	3308	4234
GCA_002500795.1_ASM250079v1_genomic.fna	SMYN44.fna	84.1291	2196	3043
GCA_002500795.1_ASM250079v1_genomic.fna	SMYN41.fna	83.9171	2223	3043
GCA_002500795.1_ASM250079v1_genomic.fna	SMYN42.fna	83.912	2161	3043
GCA_002500795.1_ASM250079v1_genomic.fna	SMYN43.fna	83.8654	2171	3043
GCA_002500795.1_ASM250079v1_genomic.fna	SMYN45.fna	83.726	2231	3043
GCA_002501375.1_ASM250137v1_genomic.fna	SMYN44.fna	99.6878	4121	4346
GCA_002501375.1_ASM250137v1_genomic.fna	SMYN45.fna	98.4991	4050	4346
GCA_002501375.1_ASM250137v1_genomic.fna	SMYN41.fna	92.2426	3757	4346
GCA_002501375.1_ASM250137v1_genomic.fna	SMYN42.fna	92.1268	3688	4346
GCA_002501375.1_ASM250137v1_genomic.fna	SMYN43.fna	92.0925	3695	4346
GCA_002738625.1_ASM273862v1_genomic.fna	SMYN45.fna	98.3026	4242	4841
GCA_002738625.1_ASM273862v1_genomic.fna	SMYN44.fna	98.2587	4276	4841
GCA_002738625.1_ASM273862v1_genomic.fna	SMYN41.fna	92.2759	3976	4841
GCA_002738625.1_ASM273862v1_genomic.fna	SMYN42.fna	91.9893	3848	4841
GCA_002738625.1_ASM273862v1_genomic.fna	SMYN43.fna	91.9652	3857	4841
GCA_002738635.1_ASM273863v1_genomic.fna	SMYN45.fna	98.4466	4114	4319
GCA_002738635.1_ASM273863v1_genomic.fna	SMYN44.fna	98.4023	4032	4319
GCA_002738635.1_ASM273863v1_genomic.fna	SMYN41.fna	92.2181	3755	4319
GCA_002738635.1_ASM273863v1_genomic.fna	SMYN43.fna	92.138	3707	4319
GCA_002738635.1_ASM273863v1_genomic.fna	SMYN42.fna	92.1263	3702	4319
GCA_002738665.1_ASM273866v1_genomic.fna	SMYN45.fna	98.445	4102	4303
GCA_002738665.1_ASM273866v1_genomic.fna	SMYN44.fna	98.3897	4021	4303
GCA_002738665.1_ASM273866v1_genomic.fna	SMYN41.fna	92.2209	3753	4303
GCA_002738665.1_ASM273866v1_genomic.fna	SMYN42.fna	92.0732	3729	4303
GCA_002738665.1_ASM273866v1_genomic.fna	SMYN43.fna	92.0321	3744	4303
GCA_002738675.1_ASM273867v1_genomic.fna	SMYN45.fna	98.8508	4248	4500
GCA_002738675.1_ASM273867v1_genomic.fna	SMYN44.fna	98.5198	4194	4500
GCA_002738675.1_ASM273867v1_genomic.fna	SMYN41.fna	92.1256	3846	4500
GCA_002738675.1_ASM273867v1_genomic.fna	SMYN42.fna	92.1161	3824	4500
GCA_002738675.1_ASM273867v1_genomic.fna	SMYN43.fna	92.0979	3831	4500
GCA_002738705.1_ASM273870v1_genomic.fna	SMYN45.fna	98.4558	4112	4320
GCA_002738705.1_ASM273870v1_genomic.fna	SMYN44.fna	98.4043	4031	4320
GCA_002738705.1_ASM273870v1_genomic.fna	SMYN41.fna	92.1805	3782	4320
GCA_002738705.1_ASM273870v1_genomic.fna	SMYN42.fna	92.1034	3733	4320
GCA_002738705.1_ASM273870v1_genomic.fna	SMYN43.fna	92.0397	3737	4320
GCA_002738715.1_ASM273871v1_genomic.fna	SMYN45.fna	98.4823	4083	4305
GCA_002738715.1_ASM273871v1_genomic.fna	SMYN44.fna	98.4087	4016	4305
GCA_002738715.1_ASM273871v1_genomic.fna	SMYN41.fna	92.1999	3758	4305
GCA_002738715.1_ASM273871v1_genomic.fna	SMYN42.fna	92.104	3715	4305
GCA_002738715.1_ASM273871v1_genomic.fna	SMYN43.fna	92.0827	3720	4305
GCA_002738725.1_ASM273872v1_genomic.fna	SMYN45.fna	98.2965	4219	4814
GCA_002738725.1_ASM273872v1_genomic.fna	SMYN44.fna	98.2828	4258	4814
GCA_002738725.1_ASM273872v1_genomic.fna	SMYN41.fna	92.3137	3968	4814
GCA_002738725.1_ASM273872v1_genomic.fna	SMYN42.fna	92.0599	3821	4814
GCA_002738725.1_ASM273872v1_genomic.fna	SMYN43.fna	91.9662	3853	4814
GCA_002738765.1_ASM273876v1_genomic.fna	SMYN45.fna	98.2912	4204	4809
GCA_002738765.1_ASM273876v1_genomic.fna	SMYN44.fna	98.2495	4228	4809
GCA_002738765.1_ASM273876v1_genomic.fna	SMYN41.fna	92.2425	3951	4809
GCA_002738765.1_ASM273876v1_genomic.fna	SMYN43.fna	91.9258	3821	4809
GCA_002738765.1_ASM273876v1_genomic.fna	SMYN42.fna	91.9218	3818	4809
GCA_002738785.1_ASM273878v1_genomic.fna	SMYN45.fna	98.4325	4098	4310
GCA_002738785.1_ASM273878v1_genomic.fna	SMYN44.fna	98.4269	4013	4310
GCA_002738785.1_ASM273878v1_genomic.fna	SMYN41.fna	92.2356	3760	4310
GCA_002738785.1_ASM273878v1_genomic.fna	SMYN42.fna	92.1249	3718	4310
GCA_002738785.1_ASM273878v1_genomic.fna	SMYN43.fna	92.0788	3720	4310
GCA_002738805.1_ASM273880v1_genomic.fna	SMYN45.fna	98.4342	4113	4308
GCA_002738805.1_ASM273880v1_genomic.fna	SMYN44.fna	98.4041	4025	4308
GCA_002738805.1_ASM273880v1_genomic.fna	SMYN41.fna	92.2101	3755	4308
GCA_002738805.1_ASM273880v1_genomic.fna	SMYN42.fna	92.1504	3718	4308
GCA_002738805.1_ASM273880v1_genomic.fna	SMYN43.fna	92.0945	3741	4308
GCA_002738815.1_ASM273881v1_genomic.fna	SMYN45.fna	98.3163	4218	4839
GCA_002738815.1_ASM273881v1_genomic.fna	SMYN44.fna	98.2465	4275	4839
GCA_002738815.1_ASM273881v1_genomic.fna	SMYN41.fna	92.2786	3968	4839
GCA_002738815.1_ASM273881v1_genomic.fna	SMYN43.fna	91.9995	3857	4839
GCA_002738815.1_ASM273881v1_genomic.fna	SMYN42.fna	91.9858	3843	4839
GCA_002738825.1_ASM273882v1_genomic.fna	SMYN45.fna	98.2651	4243	4853
GCA_002738825.1_ASM273882v1_genomic.fna	SMYN44.fna	98.2499	4274	4853
GCA_002738825.1_ASM273882v1_genomic.fna	SMYN41.fna	92.2553	3978	4853
GCA_002738825.1_ASM273882v1_genomic.fna	SMYN43.fna	91.965	3854	4853
GCA_002738825.1_ASM273882v1_genomic.fna	SMYN42.fna	91.9382	3841	4853
GCA_002738845.1_ASM273884v1_genomic.fna	SMYN45.fna	98.4155	4119	4301
GCA_002738845.1_ASM273884v1_genomic.fna	SMYN44.fna	98.3925	4028	4301
GCA_002738845.1_ASM273884v1_genomic.fna	SMYN41.fna	92.2124	3757	4301
GCA_002738845.1_ASM273884v1_genomic.fna	SMYN42.fna	92.1322	3703	4301
GCA_002738845.1_ASM273884v1_genomic.fna	SMYN43.fna	92.0813	3736	4301
GCA_002738885.1_ASM273888v1_genomic.fna	SMYN45.fna	98.2495	4249	4825
GCA_002738885.1_ASM273888v1_genomic.fna	SMYN44.fna	98.1965	4261	4825
GCA_002738885.1_ASM273888v1_genomic.fna	SMYN41.fna	92.0275	3901	4825
GCA_002738885.1_ASM273888v1_genomic.fna	SMYN42.fna	91.9428	3850	4825
GCA_002738885.1_ASM273888v1_genomic.fna	SMYN43.fna	91.9124	3859	4825
GCA_002738905.1_ASM273890v1_genomic.fna	SMYN44.fna	93.3414	3941	4766
GCA_002738905.1_ASM273890v1_genomic.fna	SMYN45.fna	93.3037	3969	4766
GCA_002738905.1_ASM273890v1_genomic.fna	SMYN41.fna	92.3248	4035	4766
GCA_002738905.1_ASM273890v1_genomic.fna	SMYN42.fna	91.7693	3817	4766
GCA_002738905.1_ASM273890v1_genomic.fna	SMYN43.fna	91.7584	3809	4766
GCA_002738915.1_ASM273891v1_genomic.fna	SMYN44.fna	98.2364	4247	4812
GCA_002738915.1_ASM273891v1_genomic.fna	SMYN45.fna	98.2304	4245	4812
GCA_002738915.1_ASM273891v1_genomic.fna	SMYN43.fna	92.0003	3827	4812
GCA_002738915.1_ASM273891v1_genomic.fna	SMYN42.fna	91.9833	3841	4812
GCA_002738915.1_ASM273891v1_genomic.fna	SMYN41.fna	91.9544	3931	4812
GCA_002738925.1_ASM273892v1_genomic.fna	SMYN44.fna	98.2734	4226	4739
GCA_002738925.1_ASM273892v1_genomic.fna	SMYN45.fna	98.2621	4228	4739
GCA_002738925.1_ASM273892v1_genomic.fna	SMYN41.fna	92.0275	3897	4739
GCA_002738925.1_ASM273892v1_genomic.fna	SMYN42.fna	91.9735	3859	4739
GCA_002738925.1_ASM273892v1_genomic.fna	SMYN43.fna	91.9733	3857	4739
GCA_002738965.1_ASM273896v1_genomic.fna	SMYN44.fna	98.2687	4238	4748
GCA_002738965.1_ASM273896v1_genomic.fna	SMYN45.fna	98.2216	4251	4748
GCA_002738965.1_ASM273896v1_genomic.fna	SMYN41.fna	91.9896	3904	4748
GCA_002738965.1_ASM273896v1_genomic.fna	SMYN42.fna	91.9636	3849	4748
GCA_002738965.1_ASM273896v1_genomic.fna	SMYN43.fna	91.9302	3858	4748
GCA_002738985.1_ASM273898v1_genomic.fna	SMYN44.fna	98.2393	4244	4742
GCA_002738985.1_ASM273898v1_genomic.fna	SMYN45.fna	98.2389	4258	4742
GCA_002738985.1_ASM273898v1_genomic.fna	SMYN42.fna	92.0396	3834	4742
GCA_002738985.1_ASM273898v1_genomic.fna	SMYN41.fna	92.0155	3917	4742
GCA_002738985.1_ASM273898v1_genomic.fna	SMYN43.fna	92.0004	3825	4742
GCA_002739005.1_ASM273900v1_genomic.fna	SMYN42.fna	96.2056	3950	4319
GCA_002739005.1_ASM273900v1_genomic.fna	SMYN43.fna	96.1952	3950	4319
GCA_002739005.1_ASM273900v1_genomic.fna	SMYN41.fna	93.0365	3839	4319
GCA_002739005.1_ASM273900v1_genomic.fna	SMYN45.fna	92.2666	3813	4319
GCA_002739005.1_ASM273900v1_genomic.fna	SMYN44.fna	92.2573	3737	4319
GCA_002739015.1_ASM273901v1_genomic.fna	SMYN44.fna	98.2374	4224	4727
GCA_002739015.1_ASM273901v1_genomic.fna	SMYN45.fna	98.2363	4237	4727
GCA_002739015.1_ASM273901v1_genomic.fna	SMYN41.fna	92.0306	3882	4727
GCA_002739015.1_ASM273901v1_genomic.fna	SMYN42.fna	91.9526	3825	4727
GCA_002739015.1_ASM273901v1_genomic.fna	SMYN43.fna	91.9474	3856	4727
GCA_002739025.1_ASM273902v1_genomic.fna	SMYN42.fna	96.2592	3942	4310
GCA_002739025.1_ASM273902v1_genomic.fna	SMYN43.fna	96.2421	3952	4310
GCA_002739025.1_ASM273902v1_genomic.fna	SMYN41.fna	93.0387	3815	4310
GCA_002739025.1_ASM273902v1_genomic.fna	SMYN45.fna	92.2737	3801	4310
GCA_002739025.1_ASM273902v1_genomic.fna	SMYN44.fna	92.2452	3751	4310
GCA_002739065.1_ASM273906v1_genomic.fna	SMYN42.fna	96.2302	3933	4317
GCA_002739065.1_ASM273906v1_genomic.fna	SMYN43.fna	96.2112	3941	4317
GCA_002739065.1_ASM273906v1_genomic.fna	SMYN41.fna	93.0095	3844	4317
GCA_002739065.1_ASM273906v1_genomic.fna	SMYN45.fna	92.2782	3818	4317
GCA_002739065.1_ASM273906v1_genomic.fna	SMYN44.fna	92.244	3748	4317
GCA_002739075.1_ASM273907v1_genomic.fna	SMYN42.fna	96.2322	3922	4302
GCA_002739075.1_ASM273907v1_genomic.fna	SMYN43.fna	96.2138	3941	4302
GCA_002739075.1_ASM273907v1_genomic.fna	SMYN41.fna	93.0479	3803	4302
GCA_002739075.1_ASM273907v1_genomic.fna	SMYN45.fna	92.3029	3790	4302
GCA_002739075.1_ASM273907v1_genomic.fna	SMYN44.fna	92.175	3762	4302
GCA_002739095.1_ASM273909v1_genomic.fna	SMYN43.fna	96.2441	3935	4317
GCA_002739095.1_ASM273909v1_genomic.fna	SMYN42.fna	96.2432	3938	4317
GCA_002739095.1_ASM273909v1_genomic.fna	SMYN41.fna	93.0736	3801	4317
GCA_002739095.1_ASM273909v1_genomic.fna	SMYN45.fna	92.2765	3801	4317
GCA_002739095.1_ASM273909v1_genomic.fna	SMYN44.fna	92.23	3748	4317
GCA_002739105.1_ASM273910v1_genomic.fna	SMYN42.fna	96.1955	3930	4294
GCA_002739105.1_ASM273910v1_genomic.fna	SMYN43.fna	96.1724	3938	4294
GCA_002739105.1_ASM273910v1_genomic.fna	SMYN41.fna	93.0132	3817	4294
GCA_002739105.1_ASM273910v1_genomic.fna	SMYN45.fna	92.2719	3791	4294
GCA_002739105.1_ASM273910v1_genomic.fna	SMYN44.fna	92.1585	3745	4294
GCA_002739145.1_ASM273914v1_genomic.fna	SMYN42.fna	96.2757	3923	4304
GCA_002739145.1_ASM273914v1_genomic.fna	SMYN43.fna	96.2405	3934	4304
GCA_002739145.1_ASM273914v1_genomic.fna	SMYN41.fna	93.0526	3815	4304
GCA_002739145.1_ASM273914v1_genomic.fna	SMYN45.fna	92.2852	3799	4304
GCA_002739145.1_ASM273914v1_genomic.fna	SMYN44.fna	92.1839	3751	4304
GCA_002739155.1_ASM273915v1_genomic.fna	SMYN45.fna	98.3846	4199	4562
GCA_002739155.1_ASM273915v1_genomic.fna	SMYN44.fna	98.2988	4204	4562
GCA_002739155.1_ASM273915v1_genomic.fna	SMYN41.fna	92.1722	3860	4562
GCA_002739155.1_ASM273915v1_genomic.fna	SMYN43.fna	92.0332	3835	4562
GCA_002739155.1_ASM273915v1_genomic.fna	SMYN42.fna	92.0245	3838	4562
GCA_002739175.1_ASM273917v1_genomic.fna	SMYN45.fna	98.408	4200	4733
GCA_002739175.1_ASM273917v1_genomic.fna	SMYN44.fna	98.2871	4219	4733
GCA_002739175.1_ASM273917v1_genomic.fna	SMYN41.fna	92.0777	3905	4733
GCA_002739175.1_ASM273917v1_genomic.fna	SMYN42.fna	92.0738	3833	4733
GCA_002739175.1_ASM273917v1_genomic.fna	SMYN43.fna	92.0587	3819	4733
GCA_002739195.1_ASM273919v1_genomic.fna	SMYN45.fna	98.3808	4196	4605
GCA_002739195.1_ASM273919v1_genomic.fna	SMYN44.fna	98.2709	4205	4605
GCA_002739195.1_ASM273919v1_genomic.fna	SMYN41.fna	92.1389	3890	4605
GCA_002739195.1_ASM273919v1_genomic.fna	SMYN43.fna	92.0116	3833	4605
GCA_002739195.1_ASM273919v1_genomic.fna	SMYN42.fna	91.998	3838	4605
GCA_002739225.1_ASM273922v1_genomic.fna	SMYN45.fna	98.4144	4198	4595
GCA_002739225.1_ASM273922v1_genomic.fna	SMYN44.fna	98.2814	4207	4595
GCA_002739225.1_ASM273922v1_genomic.fna	SMYN41.fna	92.0741	3910	4595
GCA_002739225.1_ASM273922v1_genomic.fna	SMYN43.fna	92.0698	3828	4595
GCA_002739225.1_ASM273922v1_genomic.fna	SMYN42.fna	92.0686	3824	4595
GCA_002739235.1_ASM273923v1_genomic.fna	SMYN45.fna	98.3965	4199	4598
GCA_002739235.1_ASM273923v1_genomic.fna	SMYN44.fna	98.268	4206	4598
GCA_002739235.1_ASM273923v1_genomic.fna	SMYN41.fna	92.1053	3880	4598
GCA_002739235.1_ASM273923v1_genomic.fna	SMYN42.fna	92.0466	3831	4598
GCA_002739235.1_ASM273923v1_genomic.fna	SMYN43.fna	92.0343	3813	4598
GCA_002739255.1_ASM273925v1_genomic.fna	SMYN45.fna	98.6778	4196	4553
GCA_002739255.1_ASM273925v1_genomic.fna	SMYN44.fna	98.4552	4150	4553
GCA_002739255.1_ASM273925v1_genomic.fna	SMYN41.fna	92.0793	3827	4553
GCA_002739255.1_ASM273925v1_genomic.fna	SMYN42.fna	92.0764	3806	4553
GCA_002739255.1_ASM273925v1_genomic.fna	SMYN43.fna	92.0614	3805	4553
GCA_002739275.1_ASM273927v1_genomic.fna	SMYN44.fna	98.3066	4237	4794
GCA_002739275.1_ASM273927v1_genomic.fna	SMYN45.fna	98.1999	4244	4794
GCA_002739275.1_ASM273927v1_genomic.fna	SMYN41.fna	92.1113	3946	4794
GCA_002739275.1_ASM273927v1_genomic.fna	SMYN42.fna	91.9907	3830	4794
GCA_002739275.1_ASM273927v1_genomic.fna	SMYN43.fna	91.9416	3847	4794
GCA_002739305.1_ASM273930v1_genomic.fna	SMYN44.fna	98.3044	4244	4836
GCA_002739305.1_ASM273930v1_genomic.fna	SMYN45.fna	98.2353	4256	4836
GCA_002739305.1_ASM273930v1_genomic.fna	SMYN41.fna	92.0658	3964	4836
GCA_002739305.1_ASM273930v1_genomic.fna	SMYN43.fna	91.9625	3859	4836
GCA_002739305.1_ASM273930v1_genomic.fna	SMYN42.fna	91.9436	3859	4836
GCA_002739315.1_ASM273931v1_genomic.fna	SMYN44.fna	98.439	4249	4687
GCA_002739315.1_ASM273931v1_genomic.fna	SMYN45.fna	98.4022	4291	4687
GCA_002739315.1_ASM273931v1_genomic.fna	SMYN41.fna	92.2593	3969	4687
GCA_002739315.1_ASM273931v1_genomic.fna	SMYN43.fna	92.0626	3881	4687
GCA_002739315.1_ASM273931v1_genomic.fna	SMYN42.fna	92.048	3864	4687
GCA_002739345.1_ASM273934v1_genomic.fna	SMYN44.fna	98.4436	4242	4689
GCA_002739345.1_ASM273934v1_genomic.fna	SMYN45.fna	98.3713	4292	4689
GCA_002739345.1_ASM273934v1_genomic.fna	SMYN41.fna	92.2392	3982	4689
GCA_002739345.1_ASM273934v1_genomic.fna	SMYN42.fna	92.0837	3855	4689
GCA_002739345.1_ASM273934v1_genomic.fna	SMYN43.fna	92.0499	3883	4689
GCA_002739365.1_ASM273936v1_genomic.fna	SMYN45.fna	98.5808	4286	5156
GCA_002739365.1_ASM273936v1_genomic.fna	SMYN44.fna	98.2743	4244	5156
GCA_002739365.1_ASM273936v1_genomic.fna	SMYN42.fna	92.0022	3877	5156
GCA_002739365.1_ASM273936v1_genomic.fna	SMYN43.fna	91.9871	3887	5156
GCA_002739365.1_ASM273936v1_genomic.fna	SMYN41.fna	91.8653	3933	5156
GCA_002739375.1_ASM273937v1_genomic.fna	SMYN44.fna	98.4997	4232	4693
GCA_002739375.1_ASM273937v1_genomic.fna	SMYN45.fna	98.402	4289	4693
GCA_002739375.1_ASM273937v1_genomic.fna	SMYN41.fna	92.2481	3973	4693
GCA_002739375.1_ASM273937v1_genomic.fna	SMYN43.fna	92.0977	3857	4693
GCA_002739375.1_ASM273937v1_genomic.fna	SMYN42.fna	92.0662	3870	4693
GCA_002739395.1_ASM273939v1_genomic.fna	SMYN44.fna	98.4766	4219	4682
GCA_002739395.1_ASM273939v1_genomic.fna	SMYN45.fna	98.4237	4275	4682
GCA_002739395.1_ASM273939v1_genomic.fna	SMYN41.fna	92.23	3955	4682
GCA_002739395.1_ASM273939v1_genomic.fna	SMYN42.fna	92.0355	3876	4682
GCA_002739395.1_ASM273939v1_genomic.fna	SMYN43.fna	92.0246	3873	4682
GCA_002739405.1_ASM273940v1_genomic.fna	SMYN44.fna	98.4645	4132	4570
GCA_002739405.1_ASM273940v1_genomic.fna	SMYN45.fna	98.3944	4182	4570
GCA_002739405.1_ASM273940v1_genomic.fna	SMYN41.fna	92.3005	3867	4570
GCA_002739405.1_ASM273940v1_genomic.fna	SMYN42.fna	92.0636	3764	4570
GCA_002739405.1_ASM273940v1_genomic.fna	SMYN43.fna	92.0336	3780	4570
GCA_002739445.1_ASM273944v1_genomic.fna	SMYN44.fna	98.4745	4237	4696
GCA_002739445.1_ASM273944v1_genomic.fna	SMYN45.fna	98.4011	4286	4696
GCA_002739445.1_ASM273944v1_genomic.fna	SMYN41.fna	92.2414	3973	4696
GCA_002739445.1_ASM273944v1_genomic.fna	SMYN42.fna	92.0708	3854	4696
GCA_002739445.1_ASM273944v1_genomic.fna	SMYN43.fna	92.0487	3877	4696
GCA_002739455.1_ASM273945v1_genomic.fna	SMYN44.fna	94.0309	3991	4836
GCA_002739455.1_ASM273945v1_genomic.fna	SMYN45.fna	94.0304	3996	4836
GCA_002739455.1_ASM273945v1_genomic.fna	SMYN41.fna	92.0251	3954	4836
GCA_002739455.1_ASM273945v1_genomic.fna	SMYN42.fna	91.7127	3741	4836
GCA_002739455.1_ASM273945v1_genomic.fna	SMYN43.fna	91.6737	3752	4836
GCA_002739465.1_ASM273946v1_genomic.fna	SMYN42.fna	96.2306	3943	4336
GCA_002739465.1_ASM273946v1_genomic.fna	SMYN43.fna	96.2218	3961	4336
GCA_002739465.1_ASM273946v1_genomic.fna	SMYN41.fna	93.1004	3798	4336
GCA_002739465.1_ASM273946v1_genomic.fna	SMYN45.fna	92.29	3839	4336
GCA_002739465.1_ASM273946v1_genomic.fna	SMYN44.fna	92.2246	3764	4336
GCA_002739505.1_ASM273950v1_genomic.fna	SMYN42.fna	96.2612	3945	4330
GCA_002739505.1_ASM273950v1_genomic.fna	SMYN43.fna	96.2394	3948	4330
GCA_002739505.1_ASM273950v1_genomic.fna	SMYN41.fna	93.0099	3807	4330
GCA_002739505.1_ASM273950v1_genomic.fna	SMYN45.fna	92.288	3826	4330
GCA_002739505.1_ASM273950v1_genomic.fna	SMYN44.fna	92.2026	3762	4330
GCA_002739525.1_ASM273952v1_genomic.fna	SMYN44.fna	98.3813	4204	4772
GCA_002739525.1_ASM273952v1_genomic.fna	SMYN45.fna	98.2955	4220	4772
GCA_002739525.1_ASM273952v1_genomic.fna	SMYN42.fna	92.0804	3857	4772
GCA_002739525.1_ASM273952v1_genomic.fna	SMYN41.fna	92.0689	3986	4772
GCA_002739525.1_ASM273952v1_genomic.fna	SMYN43.fna	92.0573	3857	4772
GCA_002739535.1_ASM273953v1_genomic.fna	SMYN45.fna	98.2817	4223	4726
GCA_002739535.1_ASM273953v1_genomic.fna	SMYN44.fna	98.2561	4228	4726
GCA_002739535.1_ASM273953v1_genomic.fna	SMYN42.fna	91.9962	3820	4726
GCA_002739535.1_ASM273953v1_genomic.fna	SMYN43.fna	91.973	3837	4726
GCA_002739535.1_ASM273953v1_genomic.fna	SMYN41.fna	91.9534	3906	4726
GCA_002739555.1_ASM273955v1_genomic.fna	SMYN41.fna	94.2047	3970	4720
GCA_002739555.1_ASM273955v1_genomic.fna	SMYN43.fna	93.4118	3914	4720
GCA_002739555.1_ASM273955v1_genomic.fna	SMYN42.fna	93.4012	3911	4720
GCA_002739555.1_ASM273955v1_genomic.fna	SMYN44.fna	92.4558	3871	4720
GCA_002739555.1_ASM273955v1_genomic.fna	SMYN45.fna	92.4288	3894	4720
GCA_002739585.1_ASM273958v1_genomic.fna	SMYN45.fna	98.2024	4212	4790
GCA_002739585.1_ASM273958v1_genomic.fna	SMYN44.fna	98.1969	4301	4790
GCA_002739585.1_ASM273958v1_genomic.fna	SMYN41.fna	92.1433	3894	4790
GCA_002739585.1_ASM273958v1_genomic.fna	SMYN42.fna	91.9873	3848	4790
GCA_002739585.1_ASM273958v1_genomic.fna	SMYN43.fna	91.9515	3837	4790
GCA_002739595.1_ASM273959v1_genomic.fna	SMYN44.fna	98.16	4301	4772
GCA_002739595.1_ASM273959v1_genomic.fna	SMYN45.fna	98.1221	4209	4772
GCA_002739595.1_ASM273959v1_genomic.fna	SMYN41.fna	92.0939	3894	4772
GCA_002739595.1_ASM273959v1_genomic.fna	SMYN42.fna	92.0469	3818	4772
GCA_002739595.1_ASM273959v1_genomic.fna	SMYN43.fna	92.0093	3832	4772
GCA_002739605.1_ASM273960v1_genomic.fna	SMYN44.fna	98.3011	4228	4849
GCA_002739605.1_ASM273960v1_genomic.fna	SMYN45.fna	98.1952	4228	4849
GCA_002739605.1_ASM273960v1_genomic.fna	SMYN41.fna	92.1018	3902	4849
GCA_002739605.1_ASM273960v1_genomic.fna	SMYN42.fna	91.9603	3841	4849
GCA_002739605.1_ASM273960v1_genomic.fna	SMYN43.fna	91.9494	3839	4849
GCA_002739625.1_ASM273962v1_genomic.fna	SMYN45.fna	93.4097	3910	4424
GCA_002739625.1_ASM273962v1_genomic.fna	SMYN44.fna	93.3511	3854	4424
GCA_002739625.1_ASM273962v1_genomic.fna	SMYN41.fna	92.2085	3801	4424
GCA_002739625.1_ASM273962v1_genomic.fna	SMYN43.fna	92.2026	3789	4424
GCA_002739625.1_ASM273962v1_genomic.fna	SMYN42.fna	92.1843	3799	4424
GCA_002739665.1_ASM273966v1_genomic.fna	SMYN44.fna	98.4374	4225	4874
GCA_002739665.1_ASM273966v1_genomic.fna	SMYN45.fna	98.2496	4255	4874
GCA_002739665.1_ASM273966v1_genomic.fna	SMYN41.fna	92.0361	4015	4874
GCA_002739665.1_ASM273966v1_genomic.fna	SMYN42.fna	91.9859	3855	4874
GCA_002739665.1_ASM273966v1_genomic.fna	SMYN43.fna	91.9473	3884	4874
GCA_002739675.1_ASM273967v1_genomic.fna	SMYN44.fna	94.0055	3923	4736
GCA_002739675.1_ASM273967v1_genomic.fna	SMYN45.fna	93.9573	3993	4736
GCA_002739675.1_ASM273967v1_genomic.fna	SMYN41.fna	92.1324	3928	4736
GCA_002739675.1_ASM273967v1_genomic.fna	SMYN42.fna	91.7102	3733	4736
GCA_002739675.1_ASM273967v1_genomic.fna	SMYN43.fna	91.6785	3747	4736
GCA_002739685.1_ASM273968v1_genomic.fna	SMYN44.fna	98.357	4240	4879
GCA_002739685.1_ASM273968v1_genomic.fna	SMYN45.fna	98.2632	4260	4879
GCA_002739685.1_ASM273968v1_genomic.fna	SMYN41.fna	92.0001	4025	4879
GCA_002739685.1_ASM273968v1_genomic.fna	SMYN42.fna	91.9793	3827	4879
GCA_002739685.1_ASM273968v1_genomic.fna	SMYN43.fna	91.9161	3871	4879
GCA_002739715.1_ASM273971v1_genomic.fna	SMYN44.fna	98.3753	4242	4856
GCA_002739715.1_ASM273971v1_genomic.fna	SMYN45.fna	98.285	4260	4856
GCA_002739715.1_ASM273971v1_genomic.fna	SMYN41.fna	92.0583	3982	4856
GCA_002739715.1_ASM273971v1_genomic.fna	SMYN42.fna	92.0021	3839	4856
GCA_002739715.1_ASM273971v1_genomic.fna	SMYN43.fna	91.9518	3856	4856
GCA_002739745.1_ASM273974v1_genomic.fna	SMYN45.fna	98.681	4285	4895
GCA_002739745.1_ASM273974v1_genomic.fna	SMYN44.fna	98.3662	4328	4895
GCA_002739745.1_ASM273974v1_genomic.fna	SMYN41.fna	92.1554	3930	4895
GCA_002739745.1_ASM273974v1_genomic.fna	SMYN42.fna	92.0898	3880	4895
GCA_002739745.1_ASM273974v1_genomic.fna	SMYN43.fna	92.0593	3884	4895
GCA_002739755.1_ASM273975v1_genomic.fna	SMYN44.fna	98.3077	4254	4909
GCA_002739755.1_ASM273975v1_genomic.fna	SMYN45.fna	98.2316	4263	4909
GCA_002739755.1_ASM273975v1_genomic.fna	SMYN41.fna	92.1277	3943	4909
GCA_002739755.1_ASM273975v1_genomic.fna	SMYN43.fna	92.0007	3865	4909
GCA_002739755.1_ASM273975v1_genomic.fna	SMYN42.fna	91.9834	3874	4909
GCA_002739775.1_ASM273977v1_genomic.fna	SMYN44.fna	98.5601	4204	4482
GCA_002739775.1_ASM273977v1_genomic.fna	SMYN45.fna	98.4494	4244	4482
GCA_002739775.1_ASM273977v1_genomic.fna	SMYN41.fna	92.1357	3859	4482
GCA_002739775.1_ASM273977v1_genomic.fna	SMYN42.fna	92.1092	3830	4482
GCA_002739775.1_ASM273977v1_genomic.fna	SMYN43.fna	92.0696	3862	4482
GCA_002739785.1_ASM273978v1_genomic.fna	SMYN42.fna	96.2383	3929	4300
GCA_002739785.1_ASM273978v1_genomic.fna	SMYN43.fna	96.2159	3934	4300
GCA_002739785.1_ASM273978v1_genomic.fna	SMYN41.fna	93.0257	3816	4300
GCA_002739785.1_ASM273978v1_genomic.fna	SMYN45.fna	92.2876	3793	4300
GCA_002739785.1_ASM273978v1_genomic.fna	SMYN44.fna	92.1444	3751	4300
GCA_002739825.1_ASM273982v1_genomic.fna	SMYN42.fna	96.2135	3918	4303
GCA_002739825.1_ASM273982v1_genomic.fna	SMYN43.fna	96.1907	3925	4303
GCA_002739825.1_ASM273982v1_genomic.fna	SMYN41.fna	92.9725	3827	4303
GCA_002739825.1_ASM273982v1_genomic.fna	SMYN45.fna	92.2776	3787	4303
GCA_002739825.1_ASM273982v1_genomic.fna	SMYN44.fna	92.1877	3757	4303
GCA_002739835.1_ASM273983v1_genomic.fna	SMYN42.fna	96.2263	3930	4310
GCA_002739835.1_ASM273983v1_genomic.fna	SMYN43.fna	96.1925	3944	4310
GCA_002739835.1_ASM273983v1_genomic.fna	SMYN41.fna	93.0373	3806	4310
GCA_002739835.1_ASM273983v1_genomic.fna	SMYN45.fna	92.3065	3797	4310
GCA_002739835.1_ASM273983v1_genomic.fna	SMYN44.fna	92.1895	3757	4310
GCA_002739855.1_ASM273985v1_genomic.fna	SMYN42.fna	96.2042	3937	4313
GCA_002739855.1_ASM273985v1_genomic.fna	SMYN43.fna	96.1895	3939	4313
GCA_002739855.1_ASM273985v1_genomic.fna	SMYN41.fna	93.0047	3832	4313
GCA_002739855.1_ASM273985v1_genomic.fna	SMYN45.fna	92.2772	3792	4313
GCA_002739855.1_ASM273985v1_genomic.fna	SMYN44.fna	92.159	3758	4313
GCA_002739875.1_ASM273987v1_genomic.fna	SMYN42.fna	96.1853	3922	4292
GCA_002739875.1_ASM273987v1_genomic.fna	SMYN43.fna	96.1829	3931	4292
GCA_002739875.1_ASM273987v1_genomic.fna	SMYN41.fna	93.0105	3814	4292
GCA_002739875.1_ASM273987v1_genomic.fna	SMYN45.fna	92.3069	3785	4292
GCA_002739875.1_ASM273987v1_genomic.fna	SMYN44.fna	92.1959	3727	4292
GCA_002739905.1_ASM273990v1_genomic.fna	SMYN42.fna	96.1918	3927	4295
GCA_002739905.1_ASM273990v1_genomic.fna	SMYN43.fna	96.188	3924	4295
GCA_002739905.1_ASM273990v1_genomic.fna	SMYN41.fna	93.0484	3791	4295
GCA_002739905.1_ASM273990v1_genomic.fna	SMYN45.fna	92.2839	3774	4295
GCA_002739905.1_ASM273990v1_genomic.fna	SMYN44.fna	92.1974	3735	4295
GCA_002739915.1_ASM273991v1_genomic.fna	SMYN45.fna	98.72	4209	4535
GCA_002739915.1_ASM273991v1_genomic.fna	SMYN44.fna	98.4175	4221	4535
GCA_002739915.1_ASM273991v1_genomic.fna	SMYN41.fna	92.1162	3819	4535
GCA_002739915.1_ASM273991v1_genomic.fna	SMYN42.fna	92.1088	3792	4535
GCA_002739915.1_ASM273991v1_genomic.fna	SMYN43.fna	92.0698	3807	4535
GCA_002739945.1_ASM273994v1_genomic.fna	SMYN42.fna	96.2412	3900	4311
GCA_002739945.1_ASM273994v1_genomic.fna	SMYN43.fna	96.196	3912	4311
GCA_002739945.1_ASM273994v1_genomic.fna	SMYN41.fna	93.0357	3792	4311
GCA_002739945.1_ASM273994v1_genomic.fna	SMYN45.fna	92.2646	3778	4311
GCA_002739945.1_ASM273994v1_genomic.fna	SMYN44.fna	92.1688	3753	4311
GCA_002739955.1_ASM273995v1_genomic.fna	SMYN45.fna	98.4102	4197	4566
GCA_002739955.1_ASM273995v1_genomic.fna	SMYN44.fna	98.3114	4203	4566
GCA_002739955.1_ASM273995v1_genomic.fna	SMYN41.fna	92.2056	3860	4566
GCA_002739955.1_ASM273995v1_genomic.fna	SMYN42.fna	92.0614	3841	4566
GCA_002739955.1_ASM273995v1_genomic.fna	SMYN43.fna	92.0427	3838	4566
GCA_002739985.1_ASM273998v1_genomic.fna	SMYN45.fna	98.3515	4193	4591
GCA_002739985.1_ASM273998v1_genomic.fna	SMYN44.fna	98.2763	4199	4591
GCA_002739985.1_ASM273998v1_genomic.fna	SMYN41.fna	92.0895	3867	4591
GCA_002739985.1_ASM273998v1_genomic.fna	SMYN42.fna	92.0112	3833	4591
GCA_002739985.1_ASM273998v1_genomic.fna	SMYN43.fna	92.0098	3798	4591
GCA_002739995.1_ASM273999v1_genomic.fna	SMYN45.fna	98.3869	4191	4595
GCA_002739995.1_ASM273999v1_genomic.fna	SMYN44.fna	98.2782	4208	4595
GCA_002739995.1_ASM273999v1_genomic.fna	SMYN41.fna	92.1634	3853	4595
GCA_002739995.1_ASM273999v1_genomic.fna	SMYN43.fna	92.0675	3829	4595
GCA_002739995.1_ASM273999v1_genomic.fna	SMYN42.fna	92.0493	3811	4595
GCA_002740025.1_ASM274002v1_genomic.fna	SMYN45.fna	93.9957	3998	4782
GCA_002740025.1_ASM274002v1_genomic.fna	SMYN44.fna	93.9723	3945	4782
GCA_002740025.1_ASM274002v1_genomic.fna	SMYN41.fna	92.0693	3949	4782
GCA_002740025.1_ASM274002v1_genomic.fna	SMYN42.fna	91.7192	3773	4782
GCA_002740025.1_ASM274002v1_genomic.fna	SMYN43.fna	91.6447	3758	4782
GCA_002740035.1_ASM274003v1_genomic.fna	SMYN45.fna	98.6765	4197	4590
GCA_002740035.1_ASM274003v1_genomic.fna	SMYN44.fna	98.4694	4148	4590
GCA_002740035.1_ASM274003v1_genomic.fna	SMYN42.fna	92.0916	3826	4590
GCA_002740035.1_ASM274003v1_genomic.fna	SMYN41.fna	92.0793	3834	4590
GCA_002740035.1_ASM274003v1_genomic.fna	SMYN43.fna	92.0488	3835	4590
GCA_002740055.1_ASM274005v1_genomic.fna	SMYN44.fna	98.3082	4267	4867
GCA_002740055.1_ASM274005v1_genomic.fna	SMYN45.fna	98.2239	4275	4867
GCA_002740055.1_ASM274005v1_genomic.fna	SMYN41.fna	92.047	3993	4867
GCA_002740055.1_ASM274005v1_genomic.fna	SMYN43.fna	91.9723	3855	4867
GCA_002740055.1_ASM274005v1_genomic.fna	SMYN42.fna	91.9591	3860	4867
GCA_002740085.1_ASM274008v1_genomic.fna	SMYN44.fna	98.3309	4264	4967
GCA_002740085.1_ASM274008v1_genomic.fna	SMYN45.fna	98.259	4259	4967
GCA_002740085.1_ASM274008v1_genomic.fna	SMYN41.fna	92.1279	3973	4967
GCA_002740085.1_ASM274008v1_genomic.fna	SMYN43.fna	91.9824	3870	4967
GCA_002740085.1_ASM274008v1_genomic.fna	SMYN42.fna	91.9544	3867	4967
GCA_002740095.1_ASM274009v1_genomic.fna	SMYN44.fna	98.4505	4241	4691
GCA_002740095.1_ASM274009v1_genomic.fna	SMYN45.fna	98.4333	4284	4691
GCA_002740095.1_ASM274009v1_genomic.fna	SMYN41.fna	92.2588	3971	4691
GCA_002740095.1_ASM274009v1_genomic.fna	SMYN42.fna	92.0412	3862	4691
GCA_002740095.1_ASM274009v1_genomic.fna	SMYN43.fna	92.0265	3852	4691
GCA_002740105.1_ASM274010v1_genomic.fna	SMYN44.fna	98.479	4140	4588
GCA_002740105.1_ASM274010v1_genomic.fna	SMYN45.fna	98.4111	4193	4588
GCA_002740105.1_ASM274010v1_genomic.fna	SMYN41.fna	92.2761	3917	4588
GCA_002740105.1_ASM274010v1_genomic.fna	SMYN43.fna	92.0592	3791	4588
GCA_002740105.1_ASM274010v1_genomic.fna	SMYN42.fna	92.0504	3786	4588
GCA_002740115.1_ASM274011v1_genomic.fna	SMYN44.fna	98.4765	4227	4681
GCA_002740115.1_ASM274011v1_genomic.fna	SMYN45.fna	98.4037	4281	4681
GCA_002740115.1_ASM274011v1_genomic.fna	SMYN41.fna	92.2846	3949	4681
GCA_002740115.1_ASM274011v1_genomic.fna	SMYN42.fna	92.0895	3869	4681
GCA_002740115.1_ASM274011v1_genomic.fna	SMYN43.fna	92.0697	3868	4681
GCA_002740165.1_ASM274016v1_genomic.fna	SMYN44.fna	98.3261	4258	4841
GCA_002740165.1_ASM274016v1_genomic.fna	SMYN45.fna	98.2497	4243	4841
GCA_002740165.1_ASM274016v1_genomic.fna	SMYN41.fna	92.1474	3902	4841
GCA_002740165.1_ASM274016v1_genomic.fna	SMYN43.fna	91.9297	3869	4841
GCA_002740165.1_ASM274016v1_genomic.fna	SMYN42.fna	91.9194	3870	4841
GCA_002740175.1_ASM274017v1_genomic.fna	SMYN44.fna	98.4676	4232	4643
GCA_002740175.1_ASM274017v1_genomic.fna	SMYN45.fna	98.4316	4289	4643
GCA_002740175.1_ASM274017v1_genomic.fna	SMYN41.fna	92.2876	3962	4643
GCA_002740175.1_ASM274017v1_genomic.fna	SMYN42.fna	92.0692	3838	4643
GCA_002740175.1_ASM274017v1_genomic.fna	SMYN43.fna	92.0516	3839	4643
GCA_002740185.1_ASM274018v1_genomic.fna	SMYN45.fna	98.0426	4132	4718
GCA_002740185.1_ASM274018v1_genomic.fna	SMYN44.fna	97.9069	4134	4718
GCA_002740185.1_ASM274018v1_genomic.fna	SMYN41.fna	91.9909	3893	4718
GCA_002740185.1_ASM274018v1_genomic.fna	SMYN43.fna	91.9626	3815	4718
GCA_002740185.1_ASM274018v1_genomic.fna	SMYN42.fna	91.9515	3823	4718
GCA_002740215.1_ASM274021v1_genomic.fna	SMYN43.fna	96.2074	3962	4337
GCA_002740215.1_ASM274021v1_genomic.fna	SMYN42.fna	96.2062	3957	4337
GCA_002740215.1_ASM274021v1_genomic.fna	SMYN41.fna	92.9816	3811	4337
GCA_002740215.1_ASM274021v1_genomic.fna	SMYN45.fna	92.2674	3819	4337
GCA_002740215.1_ASM274021v1_genomic.fna	SMYN44.fna	92.181	3775	4337
GCA_002740245.1_ASM274024v1_genomic.fna	SMYN43.fna	96.2588	3957	4342
GCA_002740245.1_ASM274024v1_genomic.fna	SMYN42.fna	96.2572	3943	4342
GCA_002740245.1_ASM274024v1_genomic.fna	SMYN41.fna	93.0393	3784	4342
GCA_002740245.1_ASM274024v1_genomic.fna	SMYN45.fna	92.2333	3852	4342
GCA_002740245.1_ASM274024v1_genomic.fna	SMYN44.fna	92.1672	3782	4342
GCA_002740255.1_ASM274025v1_genomic.fna	SMYN43.fna	96.2387	3942	4336
GCA_002740255.1_ASM274025v1_genomic.fna	SMYN42.fna	96.2339	3954	4336
GCA_002740255.1_ASM274025v1_genomic.fna	SMYN41.fna	93.0505	3797	4336
GCA_002740255.1_ASM274025v1_genomic.fna	SMYN45.fna	92.2888	3831	4336
GCA_002740255.1_ASM274025v1_genomic.fna	SMYN44.fna	92.2146	3768	4336
GCA_002740265.1_ASM274026v1_genomic.fna	SMYN44.fna	98.5758	4204	4549
GCA_002740265.1_ASM274026v1_genomic.fna	SMYN45.fna	98.5716	4227	4549
GCA_002740265.1_ASM274026v1_genomic.fna	SMYN42.fna	92.1235	3835	4549
GCA_002740265.1_ASM274026v1_genomic.fna	SMYN43.fna	92.1176	3851	4549
GCA_002740265.1_ASM274026v1_genomic.fna	SMYN41.fna	92.0465	3857	4549
GCA_002740285.1_ASM274028v1_genomic.fna	SMYN44.fna	98.3984	4198	4771
GCA_002740285.1_ASM274028v1_genomic.fna	SMYN45.fna	98.249	4231	4771
GCA_002740285.1_ASM274028v1_genomic.fna	SMYN43.fna	92.0413	3858	4771
GCA_002740285.1_ASM274028v1_genomic.fna	SMYN41.fna	92.0152	3976	4771
GCA_002740285.1_ASM274028v1_genomic.fna	SMYN42.fna	92.0029	3853	4771
GCA_002740325.1_ASM274032v1_genomic.fna	SMYN45.fna	98.5592	4245	4719
GCA_002740325.1_ASM274032v1_genomic.fna	SMYN44.fna	98.551	4230	4719
GCA_002740325.1_ASM274032v1_genomic.fna	SMYN41.fna	92.1405	3842	4719
GCA_002740325.1_ASM274032v1_genomic.fna	SMYN42.fna	92.1123	3860	4719
GCA_002740325.1_ASM274032v1_genomic.fna	SMYN43.fna	92.0967	3865	4719
GCA_002740345.1_ASM274034v1_genomic.fna	SMYN44.fna	98.4118	4192	4731
GCA_002740345.1_ASM274034v1_genomic.fna	SMYN45.fna	98.2931	4223	4731
GCA_002740345.1_ASM274034v1_genomic.fna	SMYN41.fna	92.0704	3937	4731
GCA_002740345.1_ASM274034v1_genomic.fna	SMYN43.fna	92.029	3887	4731
GCA_002740345.1_ASM274034v1_genomic.fna	SMYN42.fna	92.0259	3875	4731
GCA_002740355.1_ASM274035v1_genomic.fna	SMYN44.fna	98.4827	4194	4712
GCA_002740355.1_ASM274035v1_genomic.fna	SMYN45.fna	98.3183	4227	4712
GCA_002740355.1_ASM274035v1_genomic.fna	SMYN42.fna	92.0907	3858	4712
GCA_002740355.1_ASM274035v1_genomic.fna	SMYN41.fna	92.0899	3943	4712
GCA_002740355.1_ASM274035v1_genomic.fna	SMYN43.fna	92.0532	3853	4712
GCA_002740365.1_ASM274036v1_genomic.fna	SMYN44.fna	98.3372	4243	4855
GCA_002740365.1_ASM274036v1_genomic.fna	SMYN45.fna	98.203	4241	4855
GCA_002740365.1_ASM274036v1_genomic.fna	SMYN41.fna	92.0497	3918	4855
GCA_002740365.1_ASM274036v1_genomic.fna	SMYN42.fna	91.9223	3849	4855
GCA_002740365.1_ASM274036v1_genomic.fna	SMYN43.fna	91.9092	3855	4855
GCA_002740395.1_ASM274039v1_genomic.fna	SMYN45.fna	98.5495	4245	4760
GCA_002740395.1_ASM274039v1_genomic.fna	SMYN44.fna	98.2755	4283	4760
GCA_002740395.1_ASM274039v1_genomic.fna	SMYN43.fna	92.0702	3851	4760
GCA_002740395.1_ASM274039v1_genomic.fna	SMYN41.fna	92.0481	3890	4760
GCA_002740395.1_ASM274039v1_genomic.fna	SMYN42.fna	92.04	3842	4760
GCA_002740425.1_ASM274042v1_genomic.fna	SMYN45.fna	98.6764	4191	4656
GCA_002740425.1_ASM274042v1_genomic.fna	SMYN44.fna	98.4163	4165	4656
GCA_002740425.1_ASM274042v1_genomic.fna	SMYN42.fna	92.054	3830	4656
GCA_002740425.1_ASM274042v1_genomic.fna	SMYN41.fna	92.0165	3865	4656
GCA_002740425.1_ASM274042v1_genomic.fna	SMYN43.fna	92.0151	3837	4656
GCA_002798885.1_ASM279888v1_genomic.fna	SMYN41.fna	91.9138	3917	4676
GCA_002798885.1_ASM279888v1_genomic.fna	SMYN45.fna	91.6321	3937	4676
GCA_002798885.1_ASM279888v1_genomic.fna	SMYN44.fna	91.6228	3897	4676
GCA_002798885.1_ASM279888v1_genomic.fna	SMYN43.fna	91.1189	3741	4676
GCA_002798885.1_ASM279888v1_genomic.fna	SMYN42.fna	91.0782	3746	4676
GCA_002798925.1_ASM279892v1_genomic.fna	SMYN44.fna	93.5793	4064	4875
GCA_002798925.1_ASM279892v1_genomic.fna	SMYN45.fna	93.4202	4033	4875
GCA_002798925.1_ASM279892v1_genomic.fna	SMYN42.fna	91.6301	3766	4875
GCA_002798925.1_ASM279892v1_genomic.fna	SMYN41.fna	91.6248	3891	4875
GCA_002798925.1_ASM279892v1_genomic.fna	SMYN43.fna	91.5753	3779	4875
GCA_002798945.1_ASM279894v1_genomic.fna	SMYN44.fna	93.4064	3984	4723
GCA_002798945.1_ASM279894v1_genomic.fna	SMYN45.fna	93.2656	3995	4723
GCA_002798945.1_ASM279894v1_genomic.fna	SMYN41.fna	92.14	3926	4723
GCA_002798945.1_ASM279894v1_genomic.fna	SMYN42.fna	91.8453	3842	4723
GCA_002798945.1_ASM279894v1_genomic.fna	SMYN43.fna	91.7837	3857	4723
GCA_002798965.1_ASM279896v1_genomic.fna	SMYN41.fna	88.7017	3637	4592
GCA_002798965.1_ASM279896v1_genomic.fna	SMYN44.fna	88.5596	3582	4592
GCA_002798965.1_ASM279896v1_genomic.fna	SMYN45.fna	88.5516	3648	4592
GCA_002798965.1_ASM279896v1_genomic.fna	SMYN42.fna	88.4294	3609	4592
GCA_002798965.1_ASM279896v1_genomic.fna	SMYN43.fna	88.394	3624	4592
GCA_002798995.1_ASM279899v1_genomic.fna	SMYN41.fna	88.7555	3624	4612
GCA_002798995.1_ASM279899v1_genomic.fna	SMYN45.fna	88.5687	3613	4612
GCA_002798995.1_ASM279899v1_genomic.fna	SMYN44.fna	88.5127	3581	4612
GCA_002798995.1_ASM279899v1_genomic.fna	SMYN42.fna	88.4827	3531	4612
GCA_002798995.1_ASM279899v1_genomic.fna	SMYN43.fna	88.4529	3530	4612
GCA_002799015.1_ASM279901v1_genomic.fna	SMYN45.fna	98.6982	4308	4733
GCA_002799015.1_ASM279901v1_genomic.fna	SMYN44.fna	98.4639	4273	4733
GCA_002799015.1_ASM279901v1_genomic.fna	SMYN42.fna	92.1499	3890	4733
GCA_002799015.1_ASM279901v1_genomic.fna	SMYN43.fna	92.1405	3905	4733
GCA_002799015.1_ASM279901v1_genomic.fna	SMYN41.fna	92.0741	3923	4733
GCA_002799025.1_ASM279902v1_genomic.fna	SMYN41.fna	88.6831	3648	4593
GCA_002799025.1_ASM279902v1_genomic.fna	SMYN45.fna	88.5353	3654	4593
GCA_002799025.1_ASM279902v1_genomic.fna	SMYN44.fna	88.5124	3598	4593
GCA_002799025.1_ASM279902v1_genomic.fna	SMYN42.fna	88.4412	3600	4593
GCA_002799025.1_ASM279902v1_genomic.fna	SMYN43.fna	88.3959	3622	4593
GCA_002799055.1_ASM279905v1_genomic.fna	SMYN45.fna	98.7145	4304	4737
GCA_002799055.1_ASM279905v1_genomic.fna	SMYN44.fna	98.4641	4265	4737
GCA_002799055.1_ASM279905v1_genomic.fna	SMYN42.fna	92.1272	3895	4737
GCA_002799055.1_ASM279905v1_genomic.fna	SMYN43.fna	92.0967	3929	4737
GCA_002799055.1_ASM279905v1_genomic.fna	SMYN41.fna	92.0612	3922	4737
GCA_002799065.1_ASM279906v1_genomic.fna	SMYN41.fna	91.8626	3974	5031
GCA_002799065.1_ASM279906v1_genomic.fna	SMYN45.fna	91.6074	3930	5031
GCA_002799065.1_ASM279906v1_genomic.fna	SMYN44.fna	91.5965	3914	5031
GCA_002799065.1_ASM279906v1_genomic.fna	SMYN42.fna	90.9422	3765	5031
GCA_002799065.1_ASM279906v1_genomic.fna	SMYN43.fna	90.8889	3792	5031
GCA_002799095.1_ASM279909v1_genomic.fna	SMYN41.fna	93.1003	3976	4798
GCA_002799095.1_ASM279909v1_genomic.fna	SMYN45.fna	93.0837	3931	4798
GCA_002799095.1_ASM279909v1_genomic.fna	SMYN44.fna	93.0371	3969	4798
GCA_002799095.1_ASM279909v1_genomic.fna	SMYN42.fna	91.7523	3814	4798
GCA_002799095.1_ASM279909v1_genomic.fna	SMYN43.fna	91.7411	3810	4798
GCA_002799105.1_ASM279910v1_genomic.fna	SMYN45.fna	98.8647	4318	4534
GCA_002799105.1_ASM279910v1_genomic.fna	SMYN44.fna	98.5315	4204	4534
GCA_002799105.1_ASM279910v1_genomic.fna	SMYN42.fna	92.1557	3868	4534
GCA_002799105.1_ASM279910v1_genomic.fna	SMYN41.fna	92.1339	3865	4534
GCA_002799105.1_ASM279910v1_genomic.fna	SMYN43.fna	92.1236	3871	4534
GCA_002799135.1_ASM279913v1_genomic.fna	SMYN44.fna	99.9115	4394	4638
GCA_002799135.1_ASM279913v1_genomic.fna	SMYN45.fna	98.5176	4317	4638
GCA_002799135.1_ASM279913v1_genomic.fna	SMYN42.fna	92.134	3861	4638
GCA_002799135.1_ASM279913v1_genomic.fna	SMYN41.fna	92.0395	3881	4638
GCA_002799135.1_ASM279913v1_genomic.fna	SMYN43.fna	91.9947	3901	4638
GCA_002799145.1_ASM279914v1_genomic.fna	SMYN44.fna	99.9077	4397	4639
GCA_002799145.1_ASM279914v1_genomic.fna	SMYN45.fna	98.5404	4309	4639
GCA_002799145.1_ASM279914v1_genomic.fna	SMYN42.fna	92.1538	3847	4639
GCA_002799145.1_ASM279914v1_genomic.fna	SMYN41.fna	92.0299	3885	4639
GCA_002799145.1_ASM279914v1_genomic.fna	SMYN43.fna	92.0185	3888	4639
GCA_002799155.1_ASM279915v1_genomic.fna	SMYN41.fna	94.3783	3953	4422
GCA_002799155.1_ASM279915v1_genomic.fna	SMYN42.fna	92.7439	3905	4422
GCA_002799155.1_ASM279915v1_genomic.fna	SMYN43.fna	92.7234	3899	4422
GCA_002799155.1_ASM279915v1_genomic.fna	SMYN45.fna	92.04	3871	4422
GCA_002799155.1_ASM279915v1_genomic.fna	SMYN44.fna	92.0192	3823	4422
GCA_002799165.1_ASM279916v1_genomic.fna	SMYN44.fna	93.5625	4065	4845
GCA_002799165.1_ASM279916v1_genomic.fna	SMYN45.fna	93.3852	4042	4845
GCA_002799165.1_ASM279916v1_genomic.fna	SMYN42.fna	91.6583	3799	4845
GCA_002799165.1_ASM279916v1_genomic.fna	SMYN41.fna	91.6349	3906	4845
GCA_002799165.1_ASM279916v1_genomic.fna	SMYN43.fna	91.5939	3818	4845
GCA_002799215.1_ASM279921v1_genomic.fna	SMYN43.fna	96.2413	3993	4404
GCA_002799215.1_ASM279921v1_genomic.fna	SMYN42.fna	96.2365	3996	4404
GCA_002799215.1_ASM279921v1_genomic.fna	SMYN41.fna	93.0099	3883	4404
GCA_002799215.1_ASM279921v1_genomic.fna	SMYN45.fna	92.1918	3842	4404
GCA_002799215.1_ASM279921v1_genomic.fna	SMYN44.fna	92.1409	3771	4404
GCA_002799225.1_ASM279922v1_genomic.fna	SMYN45.fna	93.3214	3952	4539
GCA_002799225.1_ASM279922v1_genomic.fna	SMYN44.fna	93.275	3915	4539
GCA_002799225.1_ASM279922v1_genomic.fna	SMYN42.fna	92.2619	3829	4539
GCA_002799225.1_ASM279922v1_genomic.fna	SMYN43.fna	92.2333	3846	4539
GCA_002799225.1_ASM279922v1_genomic.fna	SMYN41.fna	92.107	3869	4539
GCA_002799235.1_ASM279923v1_genomic.fna	SMYN41.fna	94.2723	4188	4995
GCA_002799235.1_ASM279923v1_genomic.fna	SMYN42.fna	93.3591	4000	4995
GCA_002799235.1_ASM279923v1_genomic.fna	SMYN43.fna	93.3326	3997	4995
GCA_002799235.1_ASM279923v1_genomic.fna	SMYN44.fna	92.5634	3972	4995
GCA_002799235.1_ASM279923v1_genomic.fna	SMYN45.fna	92.4718	3952	4995
GCA_002799245.1_ASM279924v1_genomic.fna	SMYN41.fna	93.7185	4111	4741
GCA_002799245.1_ASM279924v1_genomic.fna	SMYN43.fna	93.0979	3833	4741
GCA_002799245.1_ASM279924v1_genomic.fna	SMYN42.fna	93.0925	3810	4741
GCA_002799245.1_ASM279924v1_genomic.fna	SMYN44.fna	92.0964	3817	4741
GCA_002799245.1_ASM279924v1_genomic.fna	SMYN45.fna	91.8993	3797	4741
GCA_002799295.1_ASM279929v1_genomic.fna	SMYN44.fna	93.5312	3992	4750
GCA_002799295.1_ASM279929v1_genomic.fna	SMYN45.fna	93.4409	4035	4750
GCA_002799295.1_ASM279929v1_genomic.fna	SMYN42.fna	91.648	3762	4750
GCA_002799295.1_ASM279929v1_genomic.fna	SMYN41.fna	91.6457	3879	4750
GCA_002799295.1_ASM279929v1_genomic.fna	SMYN43.fna	91.5724	3780	4750
GCA_002847385.1_ASM284738v1_genomic.fna	SMYN41.fna	97.6783	4304	4739
GCA_002847385.1_ASM284738v1_genomic.fna	SMYN43.fna	93.2389	3915	4739
GCA_002847385.1_ASM284738v1_genomic.fna	SMYN42.fna	93.2358	3922	4739
GCA_002847385.1_ASM284738v1_genomic.fna	SMYN44.fna	92.3781	3922	4739
GCA_002847385.1_ASM284738v1_genomic.fna	SMYN45.fna	92.1724	3934	4739
GCA_002951115.1_ASM295111v1_genomic.fna	SMYN45.fna	97.8408	4144	4820
GCA_002951115.1_ASM295111v1_genomic.fna	SMYN44.fna	97.8199	4243	4820
GCA_002951115.1_ASM295111v1_genomic.fna	SMYN42.fna	92.0461	3840	4820
GCA_002951115.1_ASM295111v1_genomic.fna	SMYN41.fna	92.0086	3929	4820
GCA_002951115.1_ASM295111v1_genomic.fna	SMYN43.fna	91.9663	3870	4820
GCA_003006435.1_ASM300643v1_genomic.fna	SMYN44.fna	92.8231	4033	4932
GCA_003006435.1_ASM300643v1_genomic.fna	SMYN41.fna	92.7458	3958	4932
GCA_003006435.1_ASM300643v1_genomic.fna	SMYN45.fna	92.6101	3960	4932
GCA_003006435.1_ASM300643v1_genomic.fna	SMYN42.fna	91.7905	3829	4932
GCA_003006435.1_ASM300643v1_genomic.fna	SMYN43.fna	91.7396	3831	4932
GCA_003006575.1_ASM300657v1_genomic.fna	SMYN42.fna	95.0843	1865	2224
GCA_003006575.1_ASM300657v1_genomic.fna	SMYN43.fna	95.0517	1873	2224
GCA_003006575.1_ASM300657v1_genomic.fna	SMYN41.fna	91.7434	1871	2224
GCA_003006575.1_ASM300657v1_genomic.fna	SMYN44.fna	91.484	1870	2224
GCA_003006575.1_ASM300657v1_genomic.fna	SMYN45.fna	90.7633	1847	2224
GCA_003006585.1_ASM300658v1_genomic.fna	SMYN43.fna	96.8549	3172	3446
GCA_003006585.1_ASM300658v1_genomic.fna	SMYN42.fna	96.8456	3169	3446
GCA_003006585.1_ASM300658v1_genomic.fna	SMYN41.fna	92.7414	3020	3446
GCA_003006585.1_ASM300658v1_genomic.fna	SMYN45.fna	92.0545	3043	3446
GCA_003006585.1_ASM300658v1_genomic.fna	SMYN44.fna	91.9809	3022	3446
GCA_003006595.1_ASM300659v1_genomic.fna	SMYN42.fna	98.2626	3744	3988
GCA_003006595.1_ASM300659v1_genomic.fna	SMYN43.fna	98.2389	3746	3988
GCA_003006595.1_ASM300659v1_genomic.fna	SMYN41.fna	92.9945	3526	3988
GCA_003006595.1_ASM300659v1_genomic.fna	SMYN45.fna	92.0683	3505	3988
GCA_003006595.1_ASM300659v1_genomic.fna	SMYN44.fna	91.9846	3469	3988
GCA_003006605.1_ASM300660v1_genomic.fna	SMYN42.fna	96.6547	3726	4339
GCA_003006605.1_ASM300660v1_genomic.fna	SMYN43.fna	96.6217	3730	4339
GCA_003006605.1_ASM300660v1_genomic.fna	SMYN41.fna	92.8516	3665	4339
GCA_003006605.1_ASM300660v1_genomic.fna	SMYN44.fna	92.0797	3637	4339
GCA_003006605.1_ASM300660v1_genomic.fna	SMYN45.fna	92.0242	3633	4339
GCA_003006655.1_ASM300665v1_genomic.fna	SMYN42.fna	96.9632	3732	4358
GCA_003006655.1_ASM300665v1_genomic.fna	SMYN43.fna	96.9533	3742	4358
GCA_003006655.1_ASM300665v1_genomic.fna	SMYN41.fna	92.822	3680	4358
GCA_003006655.1_ASM300665v1_genomic.fna	SMYN44.fna	92.1438	3656	4358
GCA_003006655.1_ASM300665v1_genomic.fna	SMYN45.fna	91.959	3596	4358
GCA_003006665.1_ASM300666v1_genomic.fna	SMYN45.fna	98.1698	3332	3485
GCA_003006665.1_ASM300666v1_genomic.fna	SMYN44.fna	98.0055	3279	3485
GCA_003006665.1_ASM300666v1_genomic.fna	SMYN42.fna	91.9196	3019	3485
GCA_003006665.1_ASM300666v1_genomic.fna	SMYN43.fna	91.8425	3031	3485
GCA_003006665.1_ASM300666v1_genomic.fna	SMYN41.fna	91.7916	3045	3485
GCA_003006685.1_ASM300668v1_genomic.fna	SMYN44.fna	92.933	3756	4696
GCA_003006685.1_ASM300668v1_genomic.fna	SMYN45.fna	92.8484	3757	4696
GCA_003006685.1_ASM300668v1_genomic.fna	SMYN41.fna	92.5686	3764	4696
GCA_003006685.1_ASM300668v1_genomic.fna	SMYN42.fna	91.5399	3635	4696
GCA_003006685.1_ASM300668v1_genomic.fna	SMYN43.fna	91.4825	3640	4696
GCA_003006775.1_ASM300677v1_genomic.fna	SMYN45.fna	92.8034	2988	3397
GCA_003006775.1_ASM300677v1_genomic.fna	SMYN44.fna	92.7329	2968	3397
GCA_003006775.1_ASM300677v1_genomic.fna	SMYN43.fna	91.7192	2906	3397
GCA_003006775.1_ASM300677v1_genomic.fna	SMYN42.fna	91.6825	2932	3397
GCA_003006775.1_ASM300677v1_genomic.fna	SMYN41.fna	91.6285	2929	3397
GCA_003006785.1_ASM300678v1_genomic.fna	SMYN45.fna	93.1581	3837	4391
GCA_003006785.1_ASM300678v1_genomic.fna	SMYN44.fna	93.1557	3789	4391
GCA_003006785.1_ASM300678v1_genomic.fna	SMYN42.fna	92.1323	3730	4391
GCA_003006785.1_ASM300678v1_genomic.fna	SMYN43.fna	92.1293	3731	4391
GCA_003006785.1_ASM300678v1_genomic.fna	SMYN41.fna	92.0764	3754	4391
GCA_003015035.1_ASM301503v1_genomic.fna	SMYN44.fna	93.546	3862	4494
GCA_003015035.1_ASM301503v1_genomic.fna	SMYN45.fna	93.5403	3933	4494
GCA_003015035.1_ASM301503v1_genomic.fna	SMYN41.fna	91.7303	3814	4494
GCA_003015035.1_ASM301503v1_genomic.fna	SMYN42.fna	91.5259	3690	4494
GCA_003015035.1_ASM301503v1_genomic.fna	SMYN43.fna	91.4683	3707	4494
GCA_003030985.1_ASM303098v1_genomic.fna	SMYN44.fna	93.4359	3982	4738
GCA_003030985.1_ASM303098v1_genomic.fna	SMYN45.fna	93.361	4011	4738
GCA_003030985.1_ASM303098v1_genomic.fna	SMYN41.fna	92.2899	3936	4738
GCA_003030985.1_ASM303098v1_genomic.fna	SMYN42.fna	91.8755	3838	4738
GCA_003030985.1_ASM303098v1_genomic.fna	SMYN43.fna	91.8517	3829	4738
GCA_003057835.2_ASM305783v2_genomic.fna	SMYN45.fna	98.0741	4185	4456
GCA_003057835.2_ASM305783v2_genomic.fna	SMYN44.fna	98.0644	4133	4456
GCA_003057835.2_ASM305783v2_genomic.fna	SMYN41.fna	92.2354	3857	4456
GCA_003057835.2_ASM305783v2_genomic.fna	SMYN42.fna	92.131	3830	4456
GCA_003057835.2_ASM305783v2_genomic.fna	SMYN43.fna	92.1061	3848	4456
GCA_003062325.1_ASM306232v1_genomic.fna	SMYN44.fna	98.0489	4076	4400
GCA_003062325.1_ASM306232v1_genomic.fna	SMYN45.fna	98.0358	4131	4400
GCA_003062325.1_ASM306232v1_genomic.fna	SMYN41.fna	92.1581	3808	4400
GCA_003062325.1_ASM306232v1_genomic.fna	SMYN43.fna	92.1085	3809	4400
GCA_003062325.1_ASM306232v1_genomic.fna	SMYN42.fna	92.0753	3804	4400
GCA_003062365.2_ASM306236v2_genomic.fna	SMYN45.fna	98.1013	4179	4450
GCA_003062365.2_ASM306236v2_genomic.fna	SMYN44.fna	98.0633	4126	4450
GCA_003062365.2_ASM306236v2_genomic.fna	SMYN41.fna	92.1843	3858	4450
GCA_003062365.2_ASM306236v2_genomic.fna	SMYN42.fna	92.1461	3807	4450
GCA_003062365.2_ASM306236v2_genomic.fna	SMYN43.fna	92.1253	3848	4450
GCA_003062375.2_ASM306237v2_genomic.fna	SMYN45.fna	98.1112	4178	4456
GCA_003062375.2_ASM306237v2_genomic.fna	SMYN44.fna	98.0582	4120	4456
GCA_003062375.2_ASM306237v2_genomic.fna	SMYN41.fna	92.1933	3874	4456
GCA_003062375.2_ASM306237v2_genomic.fna	SMYN42.fna	92.1624	3819	4456
GCA_003062375.2_ASM306237v2_genomic.fna	SMYN43.fna	92.147	3833	4456
GCA_003143835.1_ASM314383v1_genomic.fna	SMYN45.fna	98.5686	4264	4651
GCA_003143835.1_ASM314383v1_genomic.fna	SMYN44.fna	98.5013	4208	4651
GCA_003143835.1_ASM314383v1_genomic.fna	SMYN41.fna	92.0898	3831	4651
GCA_003143835.1_ASM314383v1_genomic.fna	SMYN42.fna	92.0605	3835	4651
GCA_003143835.1_ASM314383v1_genomic.fna	SMYN43.fna	92.0191	3867	4651
GCA_003172845.1_ASM317284v1_genomic.fna	SMYN45.fna	93.2822	3949	4517
GCA_003172845.1_ASM317284v1_genomic.fna	SMYN44.fna	93.1604	3896	4517
GCA_003172845.1_ASM317284v1_genomic.fna	SMYN43.fna	92.2284	3817	4517
GCA_003172845.1_ASM317284v1_genomic.fna	SMYN42.fna	92.2241	3810	4517
GCA_003172845.1_ASM317284v1_genomic.fna	SMYN41.fna	92.121	3909	4517
GCA_003205835.1_ASM320583v1_genomic.fna	SMYN41.fna	93.2768	3930	4891
GCA_003205835.1_ASM320583v1_genomic.fna	SMYN44.fna	92.5581	3920	4891
GCA_003205835.1_ASM320583v1_genomic.fna	SMYN45.fna	92.4724	3926	4891
GCA_003205835.1_ASM320583v1_genomic.fna	SMYN42.fna	91.7858	3759	4891
GCA_003205835.1_ASM320583v1_genomic.fna	SMYN43.fna	91.7294	3770	4891
GCA_003241275.1_ASM324127v1_genomic.fna	SMYN41.fna	92.4898	2855	3450
GCA_003241275.1_ASM324127v1_genomic.fna	SMYN44.fna	91.997	2850	3450
GCA_003241275.1_ASM324127v1_genomic.fna	SMYN45.fna	91.9419	2841	3450
GCA_003241275.1_ASM324127v1_genomic.fna	SMYN43.fna	91.1812	2779	3450
GCA_003241275.1_ASM324127v1_genomic.fna	SMYN42.fna	91.1458	2797	3450
GCA_003244375.1_ASM324437v1_genomic.fna	SMYN45.fna	98.5081	4209	4470
GCA_003244375.1_ASM324437v1_genomic.fna	SMYN44.fna	98.4581	4220	4470
GCA_003244375.1_ASM324437v1_genomic.fna	SMYN41.fna	92.1809	3823	4470
GCA_003244375.1_ASM324437v1_genomic.fna	SMYN43.fna	92.0712	3800	4470
GCA_003244375.1_ASM324437v1_genomic.fna	SMYN42.fna	92.0549	3799	4470
GCA_003244415.1_ASM324441v1_genomic.fna	SMYN44.fna	98.5326	4143	4546
GCA_003244415.1_ASM324441v1_genomic.fna	SMYN45.fna	98.4744	4197	4546
GCA_003244415.1_ASM324441v1_genomic.fna	SMYN42.fna	92.0658	3793	4546
GCA_003244415.1_ASM324441v1_genomic.fna	SMYN41.fna	92.0579	3819	4546
GCA_003244415.1_ASM324441v1_genomic.fna	SMYN43.fna	92.0233	3809	4546
GCA_003244425.1_ASM324442v1_genomic.fna	SMYN45.fna	98.7983	4171	4432
GCA_003244425.1_ASM324442v1_genomic.fna	SMYN44.fna	98.4802	4080	4432
GCA_003244425.1_ASM324442v1_genomic.fna	SMYN41.fna	92.1339	3763	4432
GCA_003244425.1_ASM324442v1_genomic.fna	SMYN42.fna	92.0616	3768	4432
GCA_003244425.1_ASM324442v1_genomic.fna	SMYN43.fna	92.0089	3783	4432
GCA_003244435.1_ASM324443v1_genomic.fna	SMYN44.fna	98.5167	4050	4210
GCA_003244435.1_ASM324443v1_genomic.fna	SMYN45.fna	98.4804	4081	4210
GCA_003244435.1_ASM324443v1_genomic.fna	SMYN41.fna	92.2314	3687	4210
GCA_003244435.1_ASM324443v1_genomic.fna	SMYN42.fna	92.1084	3684	4210
GCA_003244435.1_ASM324443v1_genomic.fna	SMYN43.fna	92.0703	3699	4210
GCA_003244465.1_ASM324446v1_genomic.fna	SMYN45.fna	97.8412	4025	4552
GCA_003244465.1_ASM324446v1_genomic.fna	SMYN44.fna	97.7584	4089	4552
GCA_003244465.1_ASM324446v1_genomic.fna	SMYN42.fna	92.033	3689	4552
GCA_003244465.1_ASM324446v1_genomic.fna	SMYN43.fna	91.979	3703	4552
GCA_003244465.1_ASM324446v1_genomic.fna	SMYN41.fna	91.8861	3789	4552
GCA_003244495.1_ASM324449v1_genomic.fna	SMYN42.fna	96.247	3883	4258
GCA_003244495.1_ASM324449v1_genomic.fna	SMYN43.fna	96.2367	3889	4258
GCA_003244495.1_ASM324449v1_genomic.fna	SMYN41.fna	93.0698	3761	4258
GCA_003244495.1_ASM324449v1_genomic.fna	SMYN45.fna	92.271	3740	4258
GCA_003244495.1_ASM324449v1_genomic.fna	SMYN44.fna	92.2375	3708	4258
GCA_003244505.1_ASM324450v1_genomic.fna	SMYN43.fna	96.2003	3820	4228
GCA_003244505.1_ASM324450v1_genomic.fna	SMYN42.fna	96.1893	3817	4228
GCA_003244505.1_ASM324450v1_genomic.fna	SMYN41.fna	92.9638	3701	4228
GCA_003244505.1_ASM324450v1_genomic.fna	SMYN45.fna	92.1968	3669	4228
GCA_003244505.1_ASM324450v1_genomic.fna	SMYN44.fna	92.1176	3630	4228
GCA_003244535.1_ASM324453v1_genomic.fna	SMYN43.fna	98.3504	3912	4154
GCA_003244535.1_ASM324453v1_genomic.fna	SMYN42.fna	98.3406	3914	4154
GCA_003244535.1_ASM324453v1_genomic.fna	SMYN41.fna	93.1753	3746	4154
GCA_003244535.1_ASM324453v1_genomic.fna	SMYN45.fna	92.1166	3672	4154
GCA_003244535.1_ASM324453v1_genomic.fna	SMYN44.fna	92.012	3642	4154
GCA_003244545.1_ASM324454v1_genomic.fna	SMYN41.fna	94.2297	3961	4692
GCA_003244545.1_ASM324454v1_genomic.fna	SMYN43.fna	93.351	3869	4692
GCA_003244545.1_ASM324454v1_genomic.fna	SMYN42.fna	93.3459	3854	4692
GCA_003244545.1_ASM324454v1_genomic.fna	SMYN44.fna	92.5138	3911	4692
GCA_003244545.1_ASM324454v1_genomic.fna	SMYN45.fna	92.4194	3831	4692
GCA_003244555.1_ASM324455v1_genomic.fna	SMYN41.fna	94.3825	3991	4648
GCA_003244555.1_ASM324455v1_genomic.fna	SMYN42.fna	93.3979	3899	4648
GCA_003244555.1_ASM324455v1_genomic.fna	SMYN43.fna	93.3483	3913	4648
GCA_003244555.1_ASM324455v1_genomic.fna	SMYN44.fna	92.5645	3874	4648
GCA_003244555.1_ASM324455v1_genomic.fna	SMYN45.fna	92.4543	3879	4648
GCA_003244595.1_ASM324459v1_genomic.fna	SMYN44.fna	93.1031	3628	4154
GCA_003244595.1_ASM324459v1_genomic.fna	SMYN45.fna	93.0993	3692	4154
GCA_003244595.1_ASM324459v1_genomic.fna	SMYN43.fna	93.0971	3679	4154
GCA_003244595.1_ASM324459v1_genomic.fna	SMYN42.fna	93.0587	3666	4154
GCA_003244595.1_ASM324459v1_genomic.fna	SMYN41.fna	92.0002	3592	4154
GCA_003244615.1_ASM324461v1_genomic.fna	SMYN41.fna	88.3547	3177	3952
GCA_003244615.1_ASM324461v1_genomic.fna	SMYN45.fna	88.186	3187	3952
GCA_003244615.1_ASM324461v1_genomic.fna	SMYN42.fna	88.1702	3197	3952
GCA_003244615.1_ASM324461v1_genomic.fna	SMYN44.fna	88.1668	3141	3952
GCA_003244615.1_ASM324461v1_genomic.fna	SMYN43.fna	88.0878	3202	3952
GCA_003244625.1_ASM324462v1_genomic.fna	SMYN44.fna	98.2093	4080	4391
GCA_003244625.1_ASM324462v1_genomic.fna	SMYN45.fna	98.19	4148	4391
GCA_003244625.1_ASM324462v1_genomic.fna	SMYN42.fna	92.0618	3772	4391
GCA_003244625.1_ASM324462v1_genomic.fna	SMYN41.fna	92.0556	3801	4391
GCA_003244625.1_ASM324462v1_genomic.fna	SMYN43.fna	92.0336	3788	4391
GCA_003244635.1_ASM324463v1_genomic.fna	SMYN44.fna	98.5232	4122	4414
GCA_003244635.1_ASM324463v1_genomic.fna	SMYN45.fna	98.3748	4193	4414
GCA_003244635.1_ASM324463v1_genomic.fna	SMYN41.fna	92.1621	3814	4414
GCA_003244635.1_ASM324463v1_genomic.fna	SMYN42.fna	92.0659	3807	4414
GCA_003244635.1_ASM324463v1_genomic.fna	SMYN43.fna	92.0526	3828	4414
GCA_003244645.1_ASM324464v1_genomic.fna	SMYN45.fna	97.6291	3951	4329
GCA_003244645.1_ASM324464v1_genomic.fna	SMYN44.fna	97.5494	3867	4329
GCA_003244645.1_ASM324464v1_genomic.fna	SMYN42.fna	92.1396	3657	4329
GCA_003244645.1_ASM324464v1_genomic.fna	SMYN43.fna	92.09	3666	4329
GCA_003244645.1_ASM324464v1_genomic.fna	SMYN41.fna	92.0495	3668	4329
GCA_003244695.1_ASM324469v1_genomic.fna	SMYN45.fna	97.7859	3930	4215
GCA_003244695.1_ASM324469v1_genomic.fna	SMYN44.fna	97.6739	3890	4215
GCA_003244695.1_ASM324469v1_genomic.fna	SMYN42.fna	92.1335	3640	4215
GCA_003244695.1_ASM324469v1_genomic.fna	SMYN41.fna	92.1231	3664	4215
GCA_003244695.1_ASM324469v1_genomic.fna	SMYN43.fna	92.1095	3656	4215
GCA_003244715.1_ASM324471v1_genomic.fna	SMYN45.fna	97.7885	4040	4508
GCA_003244715.1_ASM324471v1_genomic.fna	SMYN44.fna	97.7225	3994	4508
GCA_003244715.1_ASM324471v1_genomic.fna	SMYN41.fna	92.1762	3832	4508
GCA_003244715.1_ASM324471v1_genomic.fna	SMYN42.fna	92.0102	3728	4508
GCA_003244715.1_ASM324471v1_genomic.fna	SMYN43.fna	91.9809	3746	4508
GCA_003244725.1_ASM324472v1_genomic.fna	SMYN45.fna	98.6993	4110	4687
GCA_003244725.1_ASM324472v1_genomic.fna	SMYN44.fna	98.3358	4174	4687
GCA_003244725.1_ASM324472v1_genomic.fna	SMYN42.fna	92.0046	3771	4687
GCA_003244725.1_ASM324472v1_genomic.fna	SMYN43.fna	91.9635	3797	4687
GCA_003244725.1_ASM324472v1_genomic.fna	SMYN41.fna	91.8646	3759	4687
GCA_003244735.1_ASM324473v1_genomic.fna	SMYN45.fna	94.2816	4003	4472
GCA_003244735.1_ASM324473v1_genomic.fna	SMYN44.fna	94.2629	3929	4472
GCA_003244735.1_ASM324473v1_genomic.fna	SMYN41.fna	91.8617	3799	4472
GCA_003244735.1_ASM324473v1_genomic.fna	SMYN42.fna	91.7738	3721	4472
GCA_003244735.1_ASM324473v1_genomic.fna	SMYN43.fna	91.7246	3721	4472
GCA_003244775.1_ASM324477v1_genomic.fna	SMYN45.fna	93.3573	3911	4798
GCA_003244775.1_ASM324477v1_genomic.fna	SMYN44.fna	93.3037	3876	4798
GCA_003244775.1_ASM324477v1_genomic.fna	SMYN41.fna	91.4948	3907	4798
GCA_003244775.1_ASM324477v1_genomic.fna	SMYN43.fna	91.3203	3695	4798
GCA_003244775.1_ASM324477v1_genomic.fna	SMYN42.fna	91.2725	3703	4798
GCA_003244785.1_ASM324478v1_genomic.fna	SMYN42.fna	96.2403	3817	4202
GCA_003244785.1_ASM324478v1_genomic.fna	SMYN43.fna	96.1703	3854	4202
GCA_003244785.1_ASM324478v1_genomic.fna	SMYN41.fna	93.0576	3675	4202
GCA_003244785.1_ASM324478v1_genomic.fna	SMYN44.fna	92.1544	3646	4202
GCA_003244785.1_ASM324478v1_genomic.fna	SMYN45.fna	92.1152	3710	4202
GCA_003244795.1_ASM324479v1_genomic.fna	SMYN42.fna	98.214	3967	4241
GCA_003244795.1_ASM324479v1_genomic.fna	SMYN43.fna	98.1902	3977	4241
GCA_003244795.1_ASM324479v1_genomic.fna	SMYN41.fna	93.0616	3752	4241
GCA_003244795.1_ASM324479v1_genomic.fna	SMYN45.fna	92.1123	3755	4241
GCA_003244795.1_ASM324479v1_genomic.fna	SMYN44.fna	92.0538	3695	4241
GCA_003244805.1_ASM324480v1_genomic.fna	SMYN42.fna	98.3299	3953	4244
GCA_003244805.1_ASM324480v1_genomic.fna	SMYN43.fna	98.3278	3956	4244
GCA_003244805.1_ASM324480v1_genomic.fna	SMYN41.fna	93.1756	3758	4244
GCA_003244805.1_ASM324480v1_genomic.fna	SMYN45.fna	91.9835	3726	4244
GCA_003244805.1_ASM324480v1_genomic.fna	SMYN44.fna	91.9614	3671	4244
GCA_003244855.1_ASM324485v1_genomic.fna	SMYN43.fna	97.2387	3883	4195
GCA_003244855.1_ASM324485v1_genomic.fna	SMYN42.fna	97.2267	3884	4195
GCA_003244855.1_ASM324485v1_genomic.fna	SMYN41.fna	92.9578	3709	4195
GCA_003244855.1_ASM324485v1_genomic.fna	SMYN45.fna	92.0682	3732	4195
GCA_003244855.1_ASM324485v1_genomic.fna	SMYN44.fna	92.0409	3670	4195
GCA_003244865.1_ASM324486v1_genomic.fna	SMYN45.fna	93.0501	3750	4286
GCA_003244865.1_ASM324486v1_genomic.fna	SMYN44.fna	93.0268	3696	4286
GCA_003244865.1_ASM324486v1_genomic.fna	SMYN43.fna	92.989	3768	4286
GCA_003244865.1_ASM324486v1_genomic.fna	SMYN42.fna	92.9888	3774	4286
GCA_003244865.1_ASM324486v1_genomic.fna	SMYN41.fna	92.0013	3666	4286
GCA_003244885.1_ASM324488v1_genomic.fna	SMYN42.fna	98.3863	3832	4085
GCA_003244885.1_ASM324488v1_genomic.fna	SMYN43.fna	98.3037	3848	4085
GCA_003244885.1_ASM324488v1_genomic.fna	SMYN41.fna	93.1514	3657	4085
GCA_003244885.1_ASM324488v1_genomic.fna	SMYN45.fna	92.0931	3630	4085
GCA_003244885.1_ASM324488v1_genomic.fna	SMYN44.fna	92.0477	3556	4085
GCA_003342795.1_ASM334279v1_genomic.fna	SMYN45.fna	98.4687	4237	4603
GCA_003342795.1_ASM334279v1_genomic.fna	SMYN44.fna	98.4014	4198	4603
GCA_003342795.1_ASM334279v1_genomic.fna	SMYN41.fna	92.135	3849	4603
GCA_003342795.1_ASM334279v1_genomic.fna	SMYN42.fna	92.0818	3804	4603
GCA_003342795.1_ASM334279v1_genomic.fna	SMYN43.fna	92.0769	3811	4603
GCA_003385015.1_ASM338501v1_genomic.fna	SMYN45.fna	98.5482	4129	4310
GCA_003385015.1_ASM338501v1_genomic.fna	SMYN44.fna	98.4464	4073	4310
GCA_003385015.1_ASM338501v1_genomic.fna	SMYN42.fna	92.1602	3760	4310
GCA_003385015.1_ASM338501v1_genomic.fna	SMYN41.fna	92.1525	3772	4310
GCA_003385015.1_ASM338501v1_genomic.fna	SMYN43.fna	92.1008	3776	4310
GCA_003385135.1_ASM338513v1_genomic.fna	SMYN45.fna	98.5835	4213	4585
GCA_003385135.1_ASM338513v1_genomic.fna	SMYN44.fna	98.3602	4202	4585
GCA_003385135.1_ASM338513v1_genomic.fna	SMYN42.fna	92.1564	3834	4585
GCA_003385135.1_ASM338513v1_genomic.fna	SMYN43.fna	92.1064	3846	4585
GCA_003385135.1_ASM338513v1_genomic.fna	SMYN41.fna	92.0967	3851	4585
GCA_003487985.1_ASM348798v1_genomic.fna	SMYN45.fna	97.5466	2885	3041
GCA_003487985.1_ASM348798v1_genomic.fna	SMYN44.fna	97.4069	2867	3041
GCA_003487985.1_ASM348798v1_genomic.fna	SMYN42.fna	91.4287	2670	3041
GCA_003487985.1_ASM348798v1_genomic.fna	SMYN43.fna	91.3325	2665	3041
GCA_003487985.1_ASM348798v1_genomic.fna	SMYN41.fna	91.3069	2734	3041
GCA_003751565.1_ASM375156v1_genomic.fna	SMYN41.fna	84.6649	2855	4032
GCA_003751565.1_ASM375156v1_genomic.fna	SMYN45.fna	84.6357	2809	4032
GCA_003751565.1_ASM375156v1_genomic.fna	SMYN43.fna	84.6352	2753	4032
GCA_003751565.1_ASM375156v1_genomic.fna	SMYN42.fna	84.6349	2773	4032
GCA_003751565.1_ASM375156v1_genomic.fna	SMYN44.fna	84.508	2817	4032
GCA_003812985.1_ASM381298v1_genomic.fna	SMYN45.fna	98.0707	4210	4577
GCA_003812985.1_ASM381298v1_genomic.fna	SMYN44.fna	98.0623	4153	4577
GCA_003812985.1_ASM381298v1_genomic.fna	SMYN42.fna	92.1169	3828	4577
GCA_003812985.1_ASM381298v1_genomic.fna	SMYN43.fna	92.0996	3849	4577
GCA_003812985.1_ASM381298v1_genomic.fna	SMYN41.fna	92.03	3855	4577
GCA_003935155.1_ASM393515v1_genomic.fna	SMYN45.fna	93.2956	3943	4516
GCA_003935155.1_ASM393515v1_genomic.fna	SMYN44.fna	93.238	3873	4516
GCA_003935155.1_ASM393515v1_genomic.fna	SMYN42.fna	92.1969	3800	4516
GCA_003935155.1_ASM393515v1_genomic.fna	SMYN41.fna	92.1325	3868	4516
GCA_003935155.1_ASM393515v1_genomic.fna	SMYN43.fna	92.1279	3814	4516
GCA_003935255.1_ASM393525v1_genomic.fna	SMYN45.fna	93.2768	3935	4477
GCA_003935255.1_ASM393525v1_genomic.fna	SMYN44.fna	93.2432	3884	4477
GCA_003935255.1_ASM393525v1_genomic.fna	SMYN42.fna	92.1931	3823	4477
GCA_003935255.1_ASM393525v1_genomic.fna	SMYN41.fna	92.1575	3844	4477
GCA_003935255.1_ASM393525v1_genomic.fna	SMYN43.fna	92.1499	3845	4477
GCA_003935325.1_ASM393532v1_genomic.fna	SMYN44.fna	92.9624	3929	4789
GCA_003935325.1_ASM393532v1_genomic.fna	SMYN45.fna	92.8302	3893	4789
GCA_003935325.1_ASM393532v1_genomic.fna	SMYN41.fna	92.7288	3913	4789
GCA_003935325.1_ASM393532v1_genomic.fna	SMYN42.fna	91.6659	3754	4789
GCA_003935325.1_ASM393532v1_genomic.fna	SMYN43.fna	91.591	3755	4789
GCA_003935335.1_ASM393533v1_genomic.fna	SMYN45.fna	93.2707	3950	4528
GCA_003935335.1_ASM393533v1_genomic.fna	SMYN44.fna	93.2137	3893	4528
GCA_003935335.1_ASM393533v1_genomic.fna	SMYN42.fna	92.234	3820	4528
GCA_003935335.1_ASM393533v1_genomic.fna	SMYN43.fna	92.2062	3835	4528
GCA_003935335.1_ASM393533v1_genomic.fna	SMYN41.fna	92.1311	3871	4528
GCA_003935615.1_ASM393561v1_genomic.fna	SMYN41.fna	92.748	3903	4870
GCA_003935615.1_ASM393561v1_genomic.fna	SMYN45.fna	92.6761	3920	4870
GCA_003935615.1_ASM393561v1_genomic.fna	SMYN44.fna	92.669	3883	4870
GCA_003935615.1_ASM393561v1_genomic.fna	SMYN42.fna	91.7519	3754	4870
GCA_003935615.1_ASM393561v1_genomic.fna	SMYN43.fna	91.709	3772	4870
GCA_003935735.1_ASM393573v1_genomic.fna	SMYN45.fna	93.2623	3930	4515
GCA_003935735.1_ASM393573v1_genomic.fna	SMYN44.fna	93.222	3890	4515
GCA_003935735.1_ASM393573v1_genomic.fna	SMYN42.fna	92.2109	3820	4515
GCA_003935735.1_ASM393573v1_genomic.fna	SMYN43.fna	92.1972	3842	4515
GCA_003935735.1_ASM393573v1_genomic.fna	SMYN41.fna	92.1	3871	4515
GCA_003935825.1_ASM393582v1_genomic.fna	SMYN45.fna	93.3242	3942	4533
GCA_003935825.1_ASM393582v1_genomic.fna	SMYN44.fna	93.2185	3896	4533
GCA_003935825.1_ASM393582v1_genomic.fna	SMYN42.fna	92.2523	3824	4533
GCA_003935825.1_ASM393582v1_genomic.fna	SMYN43.fna	92.2331	3827	4533
GCA_003935825.1_ASM393582v1_genomic.fna	SMYN41.fna	92.1431	3870	4533
GCA_003938995.1_ASM393899v1_genomic.fna	SMYN44.fna	98.3926	4252	4807
GCA_003938995.1_ASM393899v1_genomic.fna	SMYN45.fna	98.2944	4256	4807
GCA_003938995.1_ASM393899v1_genomic.fna	SMYN41.fna	92.0928	3891	4807
GCA_003938995.1_ASM393899v1_genomic.fna	SMYN42.fna	92.0095	3865	4807
GCA_003938995.1_ASM393899v1_genomic.fna	SMYN43.fna	91.9971	3867	4807
GCA_003970865.1_ASM397086v1_genomic.fna	SMYN44.fna	93.771	3847	4692
GCA_003970865.1_ASM397086v1_genomic.fna	SMYN45.fna	93.7153	3862	4692
GCA_003970865.1_ASM397086v1_genomic.fna	SMYN41.fna	92.3533	3817	4692
GCA_003970865.1_ASM397086v1_genomic.fna	SMYN42.fna	92.0254	3728	4692
GCA_003970865.1_ASM397086v1_genomic.fna	SMYN43.fna	91.9421	3728	4692
GCA_004346945.1_ASM434694v1_genomic.fna	SMYN45.fna	98.5381	4275	4499
GCA_004346945.1_ASM434694v1_genomic.fna	SMYN44.fna	98.4195	4209	4499
GCA_004346945.1_ASM434694v1_genomic.fna	SMYN43.fna	92.1544	3850	4499
GCA_004346945.1_ASM434694v1_genomic.fna	SMYN42.fna	92.1448	3849	4499
GCA_004346945.1_ASM434694v1_genomic.fna	SMYN41.fna	92.1429	3858	4499
GCA_004522355.1_ASM452235v1_genomic.fna	SMYN42.fna	93.0907	3877	4380
GCA_004522355.1_ASM452235v1_genomic.fna	SMYN44.fna	93.0807	3795	4380
GCA_004522355.1_ASM452235v1_genomic.fna	SMYN43.fna	93.0708	3869	4380
GCA_004522355.1_ASM452235v1_genomic.fna	SMYN45.fna	93.0627	3869	4380
GCA_004522355.1_ASM452235v1_genomic.fna	SMYN41.fna	92.0369	3754	4380
GCA_004522395.1_ASM452239v1_genomic.fna	SMYN43.fna	96.2513	3968	4414
GCA_004522395.1_ASM452239v1_genomic.fna	SMYN42.fna	96.2391	3963	4414
GCA_004522395.1_ASM452239v1_genomic.fna	SMYN41.fna	92.9998	3846	4414
GCA_004522395.1_ASM452239v1_genomic.fna	SMYN45.fna	92.3151	3841	4414
GCA_004522395.1_ASM452239v1_genomic.fna	SMYN44.fna	92.1999	3764	4414
GCA_004522405.1_ASM452240v1_genomic.fna	SMYN43.fna	93.0758	3814	4358
GCA_004522405.1_ASM452240v1_genomic.fna	SMYN45.fna	93.0726	3813	4358
GCA_004522405.1_ASM452240v1_genomic.fna	SMYN42.fna	93.0553	3820	4358
GCA_004522405.1_ASM452240v1_genomic.fna	SMYN44.fna	93.0046	3786	4358
GCA_004522405.1_ASM452240v1_genomic.fna	SMYN41.fna	91.9777	3707	4358
GCA_004522445.1_ASM452244v1_genomic.fna	SMYN45.fna	93.0832	3793	4366
GCA_004522445.1_ASM452244v1_genomic.fna	SMYN42.fna	93.0788	3826	4366
GCA_004522445.1_ASM452244v1_genomic.fna	SMYN43.fna	93.0778	3832	4366
GCA_004522445.1_ASM452244v1_genomic.fna	SMYN44.fna	93.0055	3785	4366
GCA_004522445.1_ASM452244v1_genomic.fna	SMYN41.fna	91.97	3728	4366
GCA_004522525.1_ASM452252v1_genomic.fna	SMYN42.fna	96.2883	3952	4428
GCA_004522525.1_ASM452252v1_genomic.fna	SMYN43.fna	96.2835	3973	4428
GCA_004522525.1_ASM452252v1_genomic.fna	SMYN41.fna	93.0334	3869	4428
GCA_004522525.1_ASM452252v1_genomic.fna	SMYN45.fna	92.2719	3871	4428
GCA_004522525.1_ASM452252v1_genomic.fna	SMYN44.fna	92.2017	3782	4428
GCA_004684085.1_ASM468408v1_genomic.fna	SMYN45.fna	91.7884	3872	4583
GCA_004684085.1_ASM468408v1_genomic.fna	SMYN44.fna	91.6906	3824	4583
GCA_004684085.1_ASM468408v1_genomic.fna	SMYN41.fna	91.4926	3820	4583
GCA_004684085.1_ASM468408v1_genomic.fna	SMYN42.fna	91.0508	3735	4583
GCA_004684085.1_ASM468408v1_genomic.fna	SMYN43.fna	91.0025	3745	4583
[truncated: 9,895 more rows]

## Sheet: ANI（SMYN41-45）
SMYN41.fasta	SMYN41.fasta	100	4862	4862
SMYN41.fasta	SMYN42.fasta	93.1567	3901	4862
SMYN41.fasta	SMYN43.fasta	93.1543	3901	4862
SMYN41.fasta	SMYN44.fasta	92.1447	3884	4862
SMYN41.fasta	SMYN45.fasta	92.086	3901	4862
SMYN42.fasta	SMYN42.fasta	100	4361	4362
SMYN42.fasta	SMYN43.fasta	99.9933	4360	4362
SMYN42.fasta	SMYN41.fasta	93.2111	3893	4362
SMYN42.fasta	SMYN45.fasta	92.1933	3875	4362
SMYN42.fasta	SMYN44.fasta	92.1008	3813	4362
SMYN43.fasta	SMYN43.fasta	100	4365	4365
SMYN43.fasta	SMYN42.fasta	99.9917	4360	4365
SMYN43.fasta	SMYN41.fasta	93.1398	3899	4365
SMYN43.fasta	SMYN45.fasta	92.1517	3883	4365
SMYN43.fasta	SMYN44.fasta	92.0994	3796	4365
SMYN44.fasta	SMYN44.fasta	100	4640	4640
SMYN44.fasta	SMYN45.fasta	98.539	4258	4640
SMYN44.fasta	SMYN41.fasta	92.1353	3853	4640
SMYN44.fasta	SMYN43.fasta	92.0835	3825	4640
SMYN44.fasta	SMYN42.fasta	92.0577	3832	4640
SMYN45.fasta	SMYN45.fasta	100	4528	4528
SMYN45.fasta	SMYN44.fasta	98.534	4237	4528
SMYN45.fasta	SMYN41.fasta	92.2119	3883	4528
SMYN45.fasta	SMYN42.fasta	92.1839	3838	4528
SMYN45.fasta	SMYN43.fasta	92.1778	3836	4528
